# Supplementary material for: Aging gut microbiota of wild macaques are equally diverse, less stable, but progressively personalized
Source: Microbiome. 2022 Jun 19;10:95. doi: 10.1186/s40168-022-01283-2 (PMC9206754; doi:10.1186/s40168-022-01283-2)
Supplement: Supplementary file 3 — Additional file 2: Supplementary file 2: Table S1-2. Taxonomic characterization of the gut bacterial communities of adult female Assamese macaques. Table S4. Diversity of the gut bacterial community does not vary with age. Table S5. Relative abundance of rare bacterial taxa changes with age. Table S6. Taxonomic composition of the Assamese macaques females gut microbiota at the Phylum, Class, Order and Genus level. Table S7-8. Gut bacterial composition exhibits a personal signature and stability decreases with age. Table S9. Personalization of gut bacterial communities increases with age. Table S12. Progressive decreasing social activity with age as a possible driver of gut bacteria personalization. Table S13-15. Results based on the unfiltered dataset for spurious sequences (see methods section of the main text for details). [file 40168_2022_1283_MOESM3_ESM.xlsx]

## Sheet: TableS1
Taxonomic characterization of the gut bacterial communities of adult female Assamese macaques
Filtered dataset	Adult females after denoising and excluding ASVs with never even 0.25% relative abundance in at least one samples
Samples	ASVs	Total#Reads
543	1399	21188472
	Read per sample	ASV per sample	Read per ASV	Sample per ASV
Min.	9653	342	61	3
1st Qu.	20848	726	2726	168
Median	33053	803	6125	302
Mean	39021	785	15114	305
3rd Qu.	51089	865	14078	456
Max.	139227	1022	477124	543
SD	22694	115	34189	161

## Sheet: TableS2
Taxonomic characterization of the gut bacterial communities of adult female Assamese macaques
Taxonomic composition of the Assamese macaques females gut microbiota at the Phylum, Class, Order and Genus level
Phylum	Mean Abundance (%)	Prevalence (%)			Phylum	Class	Mean Abundance (%)	Prevalence (%)			Phylum	Class	Order	Mean Abundance (%)	Prevalence (%)			Phylum	Class	Order	Family	Mean Abundance (%)	Prevalence (%)			Phylum	Class	Order	Family	Genus	Mean Abundance (%)	Prevalence (%)			Phylum	Class	Order	Family	Genus	Species	Mean Abundance (%)	Prevalence (%)
Actinobacteriota	2.74176	100			Actinobacteriota	Actinobacteria	1.29213	38.3057			Actinobacteriota	Actinobacteria	Bifidobacteriales	1.2914	36.4641			Actinobacteriota	Actinobacteria	Bifidobacteriales	Bifidobacteriaceae	1.2914	36.4641			Actinobacteriota	Actinobacteria	Bifidobacteriales	Bifidobacteriaceae	Bifidobacterium	1.2914	36.4641			Actinobacteriota	Actinobacteria	Bifidobacteriales	Bifidobacteriaceae	Bifidobacterium	s__Unclassified	1.2914	36.4641
Bacteroidota	17.1914	100			Actinobacteriota	Coriobacteriia	1.44962	100			Actinobacteriota	Actinobacteria	Micrococcales	0.000735287	4.60405			Actinobacteriota	Actinobacteria	Micrococcales	Cellulomonadaceae	0.000735287	4.60405			Actinobacteriota	Actinobacteria	Micrococcales	Cellulomonadaceae	Cellulomonas	0.000735287	4.60405			Actinobacteriota	Actinobacteria	Micrococcales	Cellulomonadaceae	Cellulomonas	s__Unclassified	0.000735287	4.60405
Campylobacterota	0.332888	100			Bacteroidota	Bacteroidia	17.1914	100			Actinobacteriota	Coriobacteriia	Coriobacteriales	1.44962	100			Actinobacteriota	Coriobacteriia	Coriobacteriales	Atopobiaceae	0.399257	100			Actinobacteriota	Coriobacteriia	Coriobacteriales	Atopobiaceae	Coriobacteriaceae UCG003	0.0375837	86.1878			Actinobacteriota	Coriobacteriia	Coriobacteriales	Atopobiaceae	Coriobacteriaceae UCG003	s__Unclassified	0.0375837	86.1878
Cyanobacteria	1.75548	99.6317			Campylobacterota	Campylobacteria	0.332888	100			Bacteroidota	Bacteroidia	Bacteroidales	17.1914	100			Actinobacteriota	Coriobacteriia	Coriobacteriales	Coriobacteriaceae	0.192464	95.7643			Actinobacteriota	Coriobacteriia	Coriobacteriales	Atopobiaceae	g__Unclassified	0.09199	99.2634			Actinobacteriota	Coriobacteriia	Coriobacteriales	Atopobiaceae	g__Unclassified	s__Unclassified	0.09199	99.2634
Desulfobacterota	0.334182	90.4236			Cyanobacteria	Vampirivibrionia	1.75548	99.6317			Campylobacterota	Campylobacteria	Campylobacterales	0.332888	100			Actinobacteriota	Coriobacteriia	Coriobacteriales	Eggerthellaceae	0.614081	100			Actinobacteriota	Coriobacteriia	Coriobacteriales	Atopobiaceae	Libanicoccus	0.1532	98.1584			Actinobacteriota	Coriobacteriia	Coriobacteriales	Atopobiaceae	Libanicoccus	s__Unclassified	0.1532	98.1584
Elusimicrobiota	0.127096	57.8269			Desulfobacterota	Desulfovibrionia	0.0425999	85.267			Cyanobacteria	Vampirivibrionia	Gastranaerophilales	1.75548	99.6317			Actinobacteriota	Coriobacteriia	Coriobacteriales	f__Unclassified	0.243823	99.8158			Actinobacteriota	Coriobacteriia	Coriobacteriales	Atopobiaceae	Olsenella	0.116483	100			Actinobacteriota	Coriobacteriia	Coriobacteriales	Atopobiaceae	Olsenella	s__Unclassified	0.116483	100
Fibrobacterota	0.474306	90.6077			Desulfobacterota	Desulfuromonadia	0.291582	41.6206			Desulfobacterota	Desulfovibrionia	Desulfovibrionales	0.0425999	85.267			Bacteroidota	Bacteroidia	Bacteroidales	Bacteroidaceae	0.0132598	55.2486			Actinobacteriota	Coriobacteriia	Coriobacteriales	Coriobacteriaceae	Collinsella	0.192464	95.7643			Actinobacteriota	Coriobacteriia	Coriobacteriales	Coriobacteriaceae	Collinsella	s__Unclassified	0.192464	95.7643
Firmicutes	56.932	100			Elusimicrobiota	Elusimicrobia	0.127096	57.8269			Desulfobacterota	Desulfuromonadia	Bradymonadales	0.291582	41.6206			Bacteroidota	Bacteroidia	Bacteroidales	Bacteroidales RF16 group	2.01473	99.6317			Actinobacteriota	Coriobacteriia	Coriobacteriales	Eggerthellaceae	g__Unclassified	0.34808	100			Actinobacteriota	Coriobacteriia	Coriobacteriales	Eggerthellaceae	g__Unclassified	s__Unclassified	0.34808	100
p__Unclassified	1.69946	98.3425			Fibrobacterota	Fibrobacteria	0.474306	90.6077			Elusimicrobiota	Elusimicrobia	Elusimicrobiales	0.127096	57.8269			Bacteroidota	Bacteroidia	Bacteroidales	f__Unclassified	0.182192	87.2928			Actinobacteriota	Coriobacteriia	Coriobacteriales	Eggerthellaceae	Senegalimassilia	0.106037	98.895			Actinobacteriota	Coriobacteriia	Coriobacteriales	Eggerthellaceae	Senegalimassilia	s__Unclassified	0.106037	98.895
Proteobacteria	4.4382	100			Firmicutes	Bacilli	4.14241	100			Fibrobacterota	Fibrobacteria	Fibrobacterales	0.474306	90.6077			Bacteroidota	Bacteroidia	Bacteroidales	Marinifilaceae	0.0448657	56.3536			Actinobacteriota	Coriobacteriia	Coriobacteriales	Eggerthellaceae	Slackia	0.159964	99.8158			Actinobacteriota	Coriobacteriia	Coriobacteriales	Eggerthellaceae	Slackia	s__Unclassified	0.159964	99.8158
Spirochaetota	11.0578	100			Firmicutes	Clostridia	51.1401	100			Firmicutes	Bacilli	Acholeplasmatales	0.223485	95.3959			Bacteroidota	Bacteroidia	Bacteroidales	Muribaculaceae	1.95137	100			Actinobacteriota	Coriobacteriia	Coriobacteriales	f__Unclassified	g__Unclassified	0.243823	99.8158			Actinobacteriota	Coriobacteriia	Coriobacteriales	f__Unclassified	g__Unclassified	s__Unclassified	0.243823	99.8158
Verrucomicrobiota	2.91543	98.895			Firmicutes	Negativicutes	1.64951	100			Firmicutes	Bacilli	Entomoplasmatales	0.00499794	10.3131			Bacteroidota	Bacteroidia	Bacteroidales	p253418B5 gut group	0.391829	73.849			Bacteroidota	Bacteroidia	Bacteroidales	Bacteroidaceae	Bacteroides	0.0132598	55.2486			Bacteroidota	Bacteroidia	Bacteroidales	Bacteroidaceae	Bacteroides	s__Unclassified	0.0132598	55.2486
					p__Unclassified	c__Unclassified	1.69946	98.3425			Firmicutes	Bacilli	Erysipelotrichales	2.73433	100			Bacteroidota	Bacteroidia	Bacteroidales	Paludibacteraceae	0.982013	84.5304			Bacteroidota	Bacteroidia	Bacteroidales	Bacteroidales RF16 group	g__Unclassified	2.01473	99.6317			Bacteroidota	Bacteroidia	Bacteroidales	Bacteroidales RF16 group	g__Unclassified	s__Unclassified	2.01473	99.6317
					Proteobacteria	Alphaproteobacteria	1.27373	99.6317			Firmicutes	Bacilli	Izemoplasmatales	0.562536	97.6059			Bacteroidota	Bacteroidia	Bacteroidales	Prevotellaceae	8.72142	100			Bacteroidota	Bacteroidia	Bacteroidales	f__Unclassified	g__Unclassified	0.182192	87.2928			Bacteroidota	Bacteroidia	Bacteroidales	f__Unclassified	g__Unclassified	s__Unclassified	0.182192	87.2928
TOTAL UNKNOWN	1.69946				Proteobacteria	Gammaproteobacteria	3.16447	100			Firmicutes	Bacilli	Lactobacillales	0.385907	91.1602			Bacteroidota	Bacteroidia	Bacteroidales	Rikenellaceae	2.87977	100			Bacteroidota	Bacteroidia	Bacteroidales	Marinifilaceae	Butyricimonas	0.0448657	56.3536			Bacteroidota	Bacteroidia	Bacteroidales	Marinifilaceae	Butyricimonas	s__Unclassified	0.0448657	56.3536
					Spirochaetota	Spirochaetia	11.0578	100			Firmicutes	Bacilli	RF39	0.231156	95.5801			Bacteroidota	Bacteroidia	Bacteroidales	Tannerellaceae	0.00990058	14.5488			Bacteroidota	Bacteroidia	Bacteroidales	Muribaculaceae	g__Unclassified	1.95137	100			Bacteroidota	Bacteroidia	Bacteroidales	Muribaculaceae	g__Unclassified	s__Unclassified	1.95137	100
					Verrucomicrobiota	Kiritimatiellae	2.40996	98.3425			Firmicutes	Clostridia	Christensenellales	2.41538	100			Campylobacterota	Campylobacteria	Campylobacterales	Campylobacteraceae	0.0547893	93.9227			Bacteroidota	Bacteroidia	Bacteroidales	p253418B5 gut group	g__Unclassified	0.391829	73.849			Bacteroidota	Bacteroidia	Bacteroidales	p253418B5 gut group	g__Unclassified	s__Unclassified	0.391829	73.849
					Verrucomicrobiota	Lentisphaeria	0.375851	96.6851			Firmicutes	Clostridia	Clostridia UCG014	2.04068	99.6317			Campylobacterota	Campylobacteria	Campylobacterales	Helicobacteraceae	0.278099	100			Bacteroidota	Bacteroidia	Bacteroidales	Paludibacteraceae	g__Unclassified	0.982013	84.5304			Bacteroidota	Bacteroidia	Bacteroidales	Paludibacteraceae	g__Unclassified	s__Unclassified	0.982013	84.5304
					Verrucomicrobiota	Verrucomicrobiae	0.129618	95.7643			Firmicutes	Clostridia	Clostridia vadinBB60 group	4.56225	100			Cyanobacteria	Vampirivibrionia	Gastranaerophilales	f__Unclassified	1.75548	99.6317			Bacteroidota	Bacteroidia	Bacteroidales	Prevotellaceae	Alloprevotella	0.592199	100			Bacteroidota	Bacteroidia	Bacteroidales	Prevotellaceae	Alloprevotella	s__Unclassified	0.592199	100
											Firmicutes	Clostridia	Clostridiales	2.13332	99.0792			Desulfobacterota	Desulfovibrionia	Desulfovibrionales	Desulfovibrionaceae	0.0425999	85.267			Bacteroidota	Bacteroidia	Bacteroidales	Prevotellaceae	g__Unclassified	0.306725	99.8158			Bacteroidota	Bacteroidia	Bacteroidales	Prevotellaceae	g__Unclassified	s__Unclassified	0.306725	99.8158
											Firmicutes	Clostridia	Lachnospirales	15.9077	100			Desulfobacterota	Desulfuromonadia	Bradymonadales	f__Unclassified	0.291582	41.6206			Bacteroidota	Bacteroidia	Bacteroidales	Prevotellaceae	Prevotella	1.43204	100			Bacteroidota	Bacteroidia	Bacteroidales	Prevotellaceae	Prevotella 7	s__Unclassified	0.0632992	90.6077
						TOTAL UNKNOWN	1.69946				Firmicutes	Clostridia	Monoglobales	0.28881	99.8158			Elusimicrobiota	Elusimicrobia	Elusimicrobiales	Elusimicrobiaceae	0.127096	57.8269			Bacteroidota	Bacteroidia	Bacteroidales	Prevotellaceae	Prevotella 7	0.0632992	90.6077			Bacteroidota	Bacteroidia	Bacteroidales	Prevotellaceae	Prevotella 9	s__Unclassified	5.94667	100
											Firmicutes	Clostridia	o__Unclassified	0.252839	97.7901			Fibrobacterota	Fibrobacteria	Fibrobacterales	Fibrobacteraceae	0.474306	90.6077			Bacteroidota	Bacteroidia	Bacteroidales	Prevotellaceae	Prevotella 9	5.94667	100			Bacteroidota	Bacteroidia	Bacteroidales	Prevotellaceae	Prevotella	s__Unclassified	1.43204	100
											Firmicutes	Clostridia	Oscillospirales	22.2222	100			Firmicutes	Bacilli	Acholeplasmatales	Acholeplasmataceae	0.223485	95.3959			Bacteroidota	Bacteroidia	Bacteroidales	Prevotellaceae	Prevotellaceae NK3B31 group	0.122972	97.4217			Bacteroidota	Bacteroidia	Bacteroidales	Prevotellaceae	Prevotellaceae NK3B31 group	human gut metagenome	0.028887	82.8729
											Firmicutes	Clostridia	Peptostreptococcales Tissierellales	1.31697	100			Firmicutes	Bacilli	Entomoplasmatales	Entomoplasmataceae	0.00499794	10.3131			Bacteroidota	Bacteroidia	Bacteroidales	Prevotellaceae	Prevotellaceae UCG001	0.0670782	70.9024			Bacteroidota	Bacteroidia	Bacteroidales	Prevotellaceae	Prevotellaceae NK3B31 group	s__Unclassified	0.0940846	90.7919
											Firmicutes	Negativicutes	Acidaminococcales	0.695278	99.6317			Firmicutes	Bacilli	Erysipelotrichales	Erysipelatoclostridiaceae	2.31401	100			Bacteroidota	Bacteroidia	Bacteroidales	Prevotellaceae	Prevotellaceae UCG003	0.103812	89.8711			Bacteroidota	Bacteroidia	Bacteroidales	Prevotellaceae	Prevotellaceae UCG001	s__Unclassified	0.0670782	70.9024
											Firmicutes	Negativicutes	Veillonellales Selenomonadales	0.954228	100			Firmicutes	Bacilli	Erysipelotrichales	Erysipelotrichaceae	0.420321	99.8158			Bacteroidota	Bacteroidia	Bacteroidales	Prevotellaceae	Prevotellaceae UCG004	0.0866326	97.2376			Bacteroidota	Bacteroidia	Bacteroidales	Prevotellaceae	Prevotellaceae UCG003	s__Unclassified	0.103812	89.8711
											p__Unclassified	c__Unclassified	o__Unclassified	1.69946	98.3425			Firmicutes	Bacilli	Izemoplasmatales	f__Unclassified	0.562536	97.6059			Bacteroidota	Bacteroidia	Bacteroidales	Rikenellaceae	Alistipes	0.104862	67.2192			Bacteroidota	Bacteroidia	Bacteroidales	Prevotellaceae	Prevotellaceae UCG004	s__Unclassified	0.0866326	97.2376
											Proteobacteria	Alphaproteobacteria	Caulobacterales	0.000815061	1.28913			Firmicutes	Bacilli	Lactobacillales	Enterococcaceae	0.0054399	9.39227			Bacteroidota	Bacteroidia	Bacteroidales	Rikenellaceae	dgA11 gut group	0.695283	94.291			Bacteroidota	Bacteroidia	Bacteroidales	Rikenellaceae	Alistipes	s__Unclassified	0.104862	67.2192
											Proteobacteria	Alphaproteobacteria	Rhodospirillales	1.25591	99.2634			Firmicutes	Bacilli	Lactobacillales	Lactobacillaceae	0.349709	67.035			Bacteroidota	Bacteroidia	Bacteroidales	Rikenellaceae	Rikenellaceae RC9 gut group	2.07962	100			Bacteroidota	Bacteroidia	Bacteroidales	Rikenellaceae	dgA11 gut group	s__Unclassified	0.695283	94.291
											Proteobacteria	Alphaproteobacteria	Rickettsiales	0.0170052	68.6924			Firmicutes	Bacilli	Lactobacillales	Streptococcaceae	0.0307578	72.9282			Bacteroidota	Bacteroidia	Bacteroidales	Tannerellaceae	Parabacteroides	0.00990058	14.5488			Bacteroidota	Bacteroidia	Bacteroidales	Rikenellaceae	Rikenellaceae RC9 gut group	s__Unclassified	2.07962	100
											Proteobacteria	Gammaproteobacteria	Burkholderiales	0.488452	100			Firmicutes	Bacilli	RF39	f__Unclassified	0.231156	95.5801			Campylobacterota	Campylobacteria	Campylobacterales	Campylobacteraceae	Campylobacter	0.0547893	93.9227			Bacteroidota	Bacteroidia	Bacteroidales	Tannerellaceae	Parabacteroides	s__Unclassified	0.00990058	14.5488
											Proteobacteria	Gammaproteobacteria	Enterobacterales	2.67602	99.8158			Firmicutes	Clostridia	Christensenellales	Christensenellaceae	2.41538	100			Campylobacterota	Campylobacteria	Campylobacterales	Helicobacteraceae	Helicobacter	0.278099	100			Campylobacterota	Campylobacteria	Campylobacterales	Campylobacteraceae	Campylobacter	s__Unclassified	0.0547893	93.9227
											Spirochaetota	Spirochaetia	Spirochaetales	11.0578	100			Firmicutes	Clostridia	Clostridia UCG014	f__Unclassified	2.04068	99.6317			Cyanobacteria	Vampirivibrionia	Gastranaerophilales	f__Unclassified	g__Unclassified	1.75548	99.6317			Campylobacterota	Campylobacteria	Campylobacterales	Helicobacteraceae	Helicobacter	Helicobacter macacae	0.200126	100
											Verrucomicrobiota	Kiritimatiellae	WCHB141	2.40996	98.3425			Firmicutes	Clostridia	Clostridia vadinBB60 group	f__Unclassified	4.51912	100			Desulfobacterota	Desulfovibrionia	Desulfovibrionales	Desulfovibrionaceae	Desulfovibrio	0.0425999	85.267			Campylobacterota	Campylobacteria	Campylobacterales	Helicobacteraceae	Helicobacter	s__Unclassified	0.0779728	97.9742
											Verrucomicrobiota	Lentisphaeria	Oligosphaerales	0.29083	82.8729			Firmicutes	Clostridia	Clostridia vadinBB60 group	metagenome	0.0431269	88.3978			Desulfobacterota	Desulfuromonadia	Bradymonadales	f__Unclassified	g__Unclassified	0.291582	41.6206			Cyanobacteria	Vampirivibrionia	Gastranaerophilales	f__Unclassified	g__Unclassified	s__Unclassified	1.75548	99.6317
											Verrucomicrobiota	Lentisphaeria	Victivallales	0.0850217	92.8177			Firmicutes	Clostridia	Clostridiales	Clostridiaceae	2.13332	99.0792			Elusimicrobiota	Elusimicrobia	Elusimicrobiales	Elusimicrobiaceae	Elusimicrobium	0.127096	57.8269			Desulfobacterota	Desulfovibrionia	Desulfovibrionales	Desulfovibrionaceae	Desulfovibrio	s__Unclassified	0.0425999	85.267
											Verrucomicrobiota	Verrucomicrobiae	Opitutales	0.129618	95.7643			Firmicutes	Clostridia	Lachnospirales	Lachnospiraceae	15.9077	100			Fibrobacterota	Fibrobacteria	Fibrobacterales	Fibrobacteraceae	Fibrobacter	0.474306	90.6077			Desulfobacterota	Desulfuromonadia	Bradymonadales	f__Unclassified	g__Unclassified	s__Unclassified	0.291582	41.6206
																		Firmicutes	Clostridia	Monoglobales	Monoglobaceae	0.28881	99.8158			Firmicutes	Bacilli	Acholeplasmatales	Acholeplasmataceae	Anaeroplasma	0.165837	94.4751			Elusimicrobiota	Elusimicrobia	Elusimicrobiales	Elusimicrobiaceae	Elusimicrobium	s__Unclassified	0.127096	57.8269
																		Firmicutes	Clostridia	o__Unclassified	f__Unclassified	0.252839	97.7901			Firmicutes	Bacilli	Acholeplasmatales	Acholeplasmataceae	EMPG18	0.0576486	68.14			Fibrobacterota	Fibrobacteria	Fibrobacterales	Fibrobacteraceae	Fibrobacter	s__Unclassified	0.474306	90.6077
													TOTAL UNKNWON	1.9523				Firmicutes	Clostridia	Oscillospirales	Butyricicoccaceae	0.990222	99.6317			Firmicutes	Bacilli	Entomoplasmatales	Entomoplasmataceae	Entomoplasma	0.00499794	10.3131			Firmicutes	Bacilli	Acholeplasmatales	Acholeplasmataceae	Anaeroplasma	s__Unclassified	0.165837	94.4751
																		Firmicutes	Clostridia	Oscillospirales	f__Unclassified	0.0110477	51.1971			Firmicutes	Bacilli	Erysipelotrichales	Erysipelatoclostridiaceae	Asteroleplasma	0.0605832	61.1418			Firmicutes	Bacilli	Acholeplasmatales	Acholeplasmataceae	EMPG18	s__Unclassified	0.0576486	68.14
																		Firmicutes	Clostridia	Oscillospirales	gEubacteriumg coprostanoligenes group	1.73532	100			Firmicutes	Bacilli	Erysipelotrichales	Erysipelatoclostridiaceae	Catenibacterium	0.865242	53.7753			Firmicutes	Bacilli	Entomoplasmatales	Entomoplasmataceae	Entomoplasma	s__Unclassified	0.00499794	10.3131
																		Firmicutes	Clostridia	Oscillospirales	Oscillospiraceae	8.57266	100			Firmicutes	Bacilli	Erysipelotrichales	Erysipelatoclostridiaceae	Erysipelatoclostridium	0.026619	72.0074			Firmicutes	Bacilli	Erysipelotrichales	Erysipelatoclostridiaceae	Asteroleplasma	s__Unclassified	0.0605832	61.1418
																		Firmicutes	Clostridia	Oscillospirales	Ruminococcaceae	7.24173	100			Firmicutes	Bacilli	Erysipelotrichales	Erysipelatoclostridiaceae	Erysipelotrichaceae UCG003	0.601776	98.5267			Firmicutes	Bacilli	Erysipelotrichales	Erysipelatoclostridiaceae	Catenibacterium	s__Unclassified	0.865242	53.7753
																		Firmicutes	Clostridia	Oscillospirales	UCG010	3.6504	100			Firmicutes	Bacilli	Erysipelotrichales	Erysipelatoclostridiaceae	g__Unclassified	0.0886933	96.3168			Firmicutes	Bacilli	Erysipelotrichales	Erysipelatoclostridiaceae	Erysipelatoclostridium	s__Unclassified	0.026619	72.0074
																		Firmicutes	Clostridia	Oscillospirales	UCG011	0.0207891	76.6114			Firmicutes	Bacilli	Erysipelotrichales	Erysipelatoclostridiaceae	UCG004	0.671096	99.8158			Firmicutes	Bacilli	Erysipelotrichales	Erysipelatoclostridiaceae	Erysipelotrichaceae UCG003	s__Unclassified	0.601776	98.5267
																		Firmicutes	Clostridia	Peptostreptococcales Tissierellales	Anaerovoracaceae	0.582023	99.8158			Firmicutes	Bacilli	Erysipelotrichales	Erysipelotrichaceae	Holdemanella	0.105787	99.4475			Firmicutes	Bacilli	Erysipelotrichales	Erysipelatoclostridiaceae	g__Unclassified	s__Unclassified	0.0886933	96.3168
																		Firmicutes	Clostridia	Peptostreptococcales Tissierellales	Peptostreptococcaceae	0.734949	99.0792			Firmicutes	Bacilli	Erysipelotrichales	Erysipelotrichaceae	Solobacterium	0.314534	98.895			Firmicutes	Bacilli	Erysipelotrichales	Erysipelatoclostridiaceae	UCG004	s__Unclassified	0.671096	99.8158
																		Firmicutes	Negativicutes	Acidaminococcales	Acidaminococcaceae	0.695278	99.6317			Firmicutes	Bacilli	Izemoplasmatales	f__Unclassified	g__Unclassified	0.562536	97.6059			Firmicutes	Bacilli	Erysipelotrichales	Erysipelotrichaceae	Holdemanella	s__Unclassified	0.105787	99.4475
																		Firmicutes	Negativicutes	Veillonellales Selenomonadales	Selenomonadaceae	0.619888	100			Firmicutes	Bacilli	Lactobacillales	Enterococcaceae	Enterococcus	0.0054399	9.39227			Firmicutes	Bacilli	Erysipelotrichales	Erysipelotrichaceae	Solobacterium	s__Unclassified	0.314534	98.895
																		Firmicutes	Negativicutes	Veillonellales Selenomonadales	Veillonellaceae	0.334339	99.6317			Firmicutes	Bacilli	Lactobacillales	Lactobacillaceae	Lactobacillus	0.0157471	21.9153			Firmicutes	Bacilli	Izemoplasmatales	f__Unclassified	g__Unclassified	s__Unclassified	0.562536	97.6059
																		p__Unclassified	c__Unclassified	o__Unclassified	f__Unclassified	1.69946	98.3425			Firmicutes	Bacilli	Lactobacillales	Lactobacillaceae	Ligilactobacillus	0.205691	27.8085			Firmicutes	Bacilli	Lactobacillales	Enterococcaceae	Enterococcus	s__Unclassified	0.0054399	9.39227
																		Proteobacteria	Alphaproteobacteria	Caulobacterales	Caulobacteraceae	0.000815061	1.28913			Firmicutes	Bacilli	Lactobacillales	Lactobacillaceae	Limosilactobacillus	0.128271	56.3536			Firmicutes	Bacilli	Lactobacillales	Lactobacillaceae	Lactobacillus	s__Unclassified	0.0157471	21.9153
																		Proteobacteria	Alphaproteobacteria	Rhodospirillales	f__Unclassified	1.25591	99.2634			Firmicutes	Bacilli	Lactobacillales	Streptococcaceae	Lactococcus	0.00436949	20.6262			Firmicutes	Bacilli	Lactobacillales	Lactobacillaceae	Ligilactobacillus	s__Unclassified	0.205691	27.8085
																		Proteobacteria	Alphaproteobacteria	Rickettsiales	f__Unclassified	0.0170052	68.6924			Firmicutes	Bacilli	Lactobacillales	Streptococcaceae	Streptococcus	0.0263883	67.2192			Firmicutes	Bacilli	Lactobacillales	Lactobacillaceae	Limosilactobacillus	s__Unclassified	0.128271	56.3536
																		Proteobacteria	Gammaproteobacteria	Burkholderiales	f__Unclassified	0.0178102	43.0939			Firmicutes	Bacilli	RF39	f__Unclassified	g__Unclassified	0.231156	95.5801			Firmicutes	Bacilli	Lactobacillales	Streptococcaceae	Lactococcus	s__Unclassified	0.00436949	20.6262
																		Proteobacteria	Gammaproteobacteria	Burkholderiales	Oxalobacteraceae	0.0178586	23.2044			Firmicutes	Clostridia	Christensenellales	Christensenellaceae	Christensenellaceae R7 group	2.41538	100			Firmicutes	Bacilli	Lactobacillales	Streptococcaceae	Streptococcus	s__Unclassified	0.0164984	63.1676
																		Proteobacteria	Gammaproteobacteria	Burkholderiales	Sutterellaceae	0.452783	100			Firmicutes	Clostridia	Clostridia UCG014	f__Unclassified	g__Unclassified	2.04068	99.6317			Firmicutes	Bacilli	Lactobacillales	Streptococcaceae	Streptococcus	Streptococcus suis	0.00988994	28.7293
																		Proteobacteria	Gammaproteobacteria	Enterobacterales	Enterobacteriaceae	0.0195955	54.8803			Firmicutes	Clostridia	Clostridia vadinBB60 group	f__Unclassified	g__Unclassified	4.51912	100			Firmicutes	Bacilli	RF39	f__Unclassified	g__Unclassified	s__Unclassified	0.231156	95.5801
																		Proteobacteria	Gammaproteobacteria	Enterobacterales	Succinivibrionaceae	2.65643	99.8158			Firmicutes	Clostridia	Clostridia vadinBB60 group	metagenome	g__Unclassified	0.0431269	88.3978			Firmicutes	Clostridia	Christensenellales	Christensenellaceae	Christensenellaceae R7 group	s__Unclassified	2.41538	100
																		Spirochaetota	Spirochaetia	Spirochaetales	Spirochaetaceae	11.0578	100			Firmicutes	Clostridia	Clostridiales	Clostridiaceae	Clostridium sensu stricto 1	2.03887	98.5267			Firmicutes	Clostridia	Clostridia UCG014	f__Unclassified	g__Unclassified	s__Unclassified	2.04068	99.6317
																		Verrucomicrobiota	Kiritimatiellae	WCHB141	f__Unclassified	2.40996	98.3425			Firmicutes	Clostridia	Clostridiales	Clostridiaceae	g__Unclassified	0.0125256	37.3849			Firmicutes	Clostridia	Clostridia vadinBB60 group	f__Unclassified	g__Unclassified	s__Unclassified	4.51912	100
																		Verrucomicrobiota	Lentisphaeria	Oligosphaerales	Oligosphaeraceae	0.29083	82.8729			Firmicutes	Clostridia	Clostridiales	Clostridiaceae	Sarcina	0.0819261	43.6464			Firmicutes	Clostridia	Clostridia vadinBB60 group	metagenome	g__Unclassified	s__Unclassified	0.0431269	88.3978
																		Verrucomicrobiota	Lentisphaeria	Victivallales	vadinBE97	0.0717819	84.8987			Firmicutes	Clostridia	Lachnospirales	Lachnospiraceae	284	0.0344938	79.9263			Firmicutes	Clostridia	Clostridiales	Clostridiaceae	Clostridium sensu stricto 1	s__Unclassified	2.03887	98.5267
																		Verrucomicrobiota	Lentisphaeria	Victivallales	Victivallaceae	0.0132398	64.6409			Firmicutes	Clostridia	Lachnospirales	Lachnospiraceae	Acetitomaculum	0.00747671	39.4107			Firmicutes	Clostridia	Clostridiales	Clostridiaceae	g__Unclassified	s__Unclassified	0.0125256	37.3849
																		Verrucomicrobiota	Verrucomicrobiae	Opitutales	Puniceicoccaceae	0.129618	95.7643			Firmicutes	Clostridia	Lachnospirales	Lachnospiraceae	Agathobacter	0.227276	98.5267			Firmicutes	Clostridia	Clostridiales	Clostridiaceae	Sarcina	s__Unclassified	0.0819261	43.6464
																										Firmicutes	Clostridia	Lachnospirales	Lachnospiraceae	Anaerosporobacter	0.525753	57.2744			Firmicutes	Clostridia	Lachnospirales	Lachnospiraceae	284	s__Unclassified	0.0344938	79.9263
																										Firmicutes	Clostridia	Lachnospirales	Lachnospiraceae	Anaerostipes	0.65506	98.5267			Firmicutes	Clostridia	Lachnospirales	Lachnospiraceae	Acetitomaculum	s__Unclassified	0.00747671	39.4107
																					TOTAL UNKNOWN	15.4906				Firmicutes	Clostridia	Lachnospirales	Lachnospiraceae	Blautia	1.51733	100			Firmicutes	Clostridia	Lachnospirales	Lachnospiraceae	Agathobacter	s__Unclassified	0.227276	98.5267
																										Firmicutes	Clostridia	Lachnospirales	Lachnospiraceae	Butyrivibrio	0.0332605	67.9558			Firmicutes	Clostridia	Lachnospirales	Lachnospiraceae	Anaerosporobacter	s__Unclassified	0.525753	57.2744
																										Firmicutes	Clostridia	Lachnospirales	Lachnospiraceae	Cellulosilyticum	1.24597	66.2983			Firmicutes	Clostridia	Lachnospirales	Lachnospiraceae	Anaerostipes	s__Unclassified	0.65506	98.5267
																										Firmicutes	Clostridia	Lachnospirales	Lachnospiraceae	Coprococcus	0.511808	99.8158			Firmicutes	Clostridia	Lachnospirales	Lachnospiraceae	Blautia	s__Unclassified	1.51733	100
																										Firmicutes	Clostridia	Lachnospirales	Lachnospiraceae	Dorea	0.307928	99.0792			Firmicutes	Clostridia	Lachnospirales	Lachnospiraceae	Butyrivibrio	s__Unclassified	0.0332605	67.9558
																										Firmicutes	Clostridia	Lachnospirales	Lachnospiraceae	Fusicatenibacter	0.0729127	92.4494			Firmicutes	Clostridia	Lachnospirales	Lachnospiraceae	Cellulosilyticum	s__Unclassified	1.24597	66.2983
																										Firmicutes	Clostridia	Lachnospirales	Lachnospiraceae	g__Unclassified	3.2277	100			Firmicutes	Clostridia	Lachnospirales	Lachnospiraceae	Coprococcus	s__Unclassified	0.511808	99.8158
																										Firmicutes	Clostridia	Lachnospirales	Lachnospiraceae	gBacteroidesg pectinophilus group	0.0113104	54.6961			Firmicutes	Clostridia	Lachnospirales	Lachnospiraceae	Dorea	s__Unclassified	0.307928	99.0792
																										Firmicutes	Clostridia	Lachnospirales	Lachnospiraceae	gEubacteriumg eligens group	0.164106	95.0276			Firmicutes	Clostridia	Lachnospirales	Lachnospiraceae	Fusicatenibacter	s__Unclassified	0.0729127	92.4494
																										Firmicutes	Clostridia	Lachnospirales	Lachnospiraceae	gEubacteriumg hallii group	0.782932	100			Firmicutes	Clostridia	Lachnospirales	Lachnospiraceae	g__Unclassified	s__Unclassified	3.2277	100
																										Firmicutes	Clostridia	Lachnospirales	Lachnospiraceae	gEubacteriumg ruminantium group	0.183717	92.081			Firmicutes	Clostridia	Lachnospirales	Lachnospiraceae	gBacteroidesg pectinophilus group	s__Unclassified	0.0113104	54.6961
																										Firmicutes	Clostridia	Lachnospirales	Lachnospiraceae	gEubacteriumg ventriosum group	0.0240325	36.0958			Firmicutes	Clostridia	Lachnospirales	Lachnospiraceae	gEubacteriumg eligens group	s__Unclassified	0.164106	95.0276
																										Firmicutes	Clostridia	Lachnospirales	Lachnospiraceae	gEubacteriumg xylanophilum group	0.0792568	90.0552			Firmicutes	Clostridia	Lachnospirales	Lachnospiraceae	gEubacteriumg hallii group	s__Unclassified	0.782932	100
																										Firmicutes	Clostridia	Lachnospirales	Lachnospiraceae	gRuminococcusg gauvreauii group	0.138299	97.7901			Firmicutes	Clostridia	Lachnospirales	Lachnospiraceae	gEubacteriumg ruminantium group	s__Unclassified	0.183717	92.081
																										Firmicutes	Clostridia	Lachnospirales	Lachnospiraceae	gRuminococcusg torques group	0.204611	94.6593			Firmicutes	Clostridia	Lachnospirales	Lachnospiraceae	gEubacteriumg ventriosum group	s__Unclassified	0.0240325	36.0958
																										Firmicutes	Clostridia	Lachnospirales	Lachnospiraceae	Lachnoclostridium	0.542049	99.8158			Firmicutes	Clostridia	Lachnospirales	Lachnospiraceae	gEubacteriumg xylanophilum group	s__Unclassified	0.0792568	90.0552
																										Firmicutes	Clostridia	Lachnospirales	Lachnospiraceae	Lachnospira	0.275843	97.4217			Firmicutes	Clostridia	Lachnospirales	Lachnospiraceae	gRuminococcusg gauvreauii group	s__Unclassified	0.138299	97.7901
																										Firmicutes	Clostridia	Lachnospirales	Lachnospiraceae	Lachnospiraceae NC2004 group	0.0417388	73.4807			Firmicutes	Clostridia	Lachnospirales	Lachnospiraceae	gRuminococcusg torques group	s__Unclassified	0.204611	94.6593
																										Firmicutes	Clostridia	Lachnospirales	Lachnospiraceae	Lachnospiraceae ND3007 group	0.66029	100			Firmicutes	Clostridia	Lachnospirales	Lachnospiraceae	Lachnoclostridium	s__Unclassified	0.542049	99.8158
																										Firmicutes	Clostridia	Lachnospirales	Lachnospiraceae	Lachnospiraceae NK3A20 group	0.0671529	96.1326			Firmicutes	Clostridia	Lachnospirales	Lachnospiraceae	Lachnospira	s__Unclassified	0.275843	97.4217
																										Firmicutes	Clostridia	Lachnospirales	Lachnospiraceae	Lachnospiraceae NK4A136 group	2.2821	100			Firmicutes	Clostridia	Lachnospirales	Lachnospiraceae	Lachnospiraceae NC2004 group	s__Unclassified	0.0417388	73.4807
																										Firmicutes	Clostridia	Lachnospirales	Lachnospiraceae	Lachnospiraceae UCG001	0.059953	90.6077			Firmicutes	Clostridia	Lachnospirales	Lachnospiraceae	Lachnospiraceae ND3007 group	s__Unclassified	0.66029	100
																										Firmicutes	Clostridia	Lachnospirales	Lachnospiraceae	Lachnospiraceae UCG003	0.114908	88.2136			Firmicutes	Clostridia	Lachnospirales	Lachnospiraceae	Lachnospiraceae NK3A20 group	s__Unclassified	0.0671529	96.1326
																										Firmicutes	Clostridia	Lachnospirales	Lachnospiraceae	Lachnospiraceae UCG004	0.124974	99.2634			Firmicutes	Clostridia	Lachnospirales	Lachnospiraceae	Lachnospiraceae NK4A136 group	s__Unclassified	2.2821	100
																										Firmicutes	Clostridia	Lachnospirales	Lachnospiraceae	Lachnospiraceae UCG008	0.0303879	73.2965			Firmicutes	Clostridia	Lachnospirales	Lachnospiraceae	Lachnospiraceae UCG001	s__Unclassified	0.059953	90.6077
																										Firmicutes	Clostridia	Lachnospirales	Lachnospiraceae	Marvinbryantia	0.2968	99.8158			Firmicutes	Clostridia	Lachnospirales	Lachnospiraceae	Lachnospiraceae UCG003	s__Unclassified	0.114908	88.2136
																										Firmicutes	Clostridia	Lachnospirales	Lachnospiraceae	Oribacterium	0.104354	99.8158			Firmicutes	Clostridia	Lachnospirales	Lachnospiraceae	Lachnospiraceae UCG004	s__Unclassified	0.124974	99.2634
																										Firmicutes	Clostridia	Lachnospirales	Lachnospiraceae	Roseburia	1.33178	100			Firmicutes	Clostridia	Lachnospirales	Lachnospiraceae	Lachnospiraceae UCG008	s__Unclassified	0.0303879	73.2965
																										Firmicutes	Clostridia	Lachnospirales	Lachnospiraceae	Tyzzerella	0.0201024	58.3794			Firmicutes	Clostridia	Lachnospirales	Lachnospiraceae	Marvinbryantia	s__Unclassified	0.2968	99.8158
																										Firmicutes	Clostridia	Monoglobales	Monoglobaceae	Monoglobus	0.28881	99.8158			Firmicutes	Clostridia	Lachnospirales	Lachnospiraceae	Oribacterium	s__Unclassified	0.104354	99.8158
																										Firmicutes	Clostridia	o__Unclassified	f__Unclassified	g__Unclassified	0.252839	97.7901			Firmicutes	Clostridia	Lachnospirales	Lachnospiraceae	Roseburia	s__Unclassified	1.33178	100
																										Firmicutes	Clostridia	Oscillospirales	Butyricicoccaceae	UCG008	0.990222	99.6317			Firmicutes	Clostridia	Lachnospirales	Lachnospiraceae	Tyzzerella	s__Unclassified	0.0201024	58.3794
																										Firmicutes	Clostridia	Oscillospirales	f__Unclassified	g__Unclassified	0.0110477	51.1971			Firmicutes	Clostridia	Monoglobales	Monoglobaceae	Monoglobus	s__Unclassified	0.28881	99.8158
																										Firmicutes	Clostridia	Oscillospirales	gEubacteriumg coprostanoligenes group	g__Unclassified	1.73532	100			Firmicutes	Clostridia	o__Unclassified	f__Unclassified	g__Unclassified	s__Unclassified	0.252839	97.7901
																										Firmicutes	Clostridia	Oscillospirales	Oscillospiraceae	Colidextribacter	0.172291	99.8158			Firmicutes	Clostridia	Oscillospirales	Butyricicoccaceae	UCG008	s__Unclassified	0.990222	99.6317
																										Firmicutes	Clostridia	Oscillospirales	Oscillospiraceae	g__Unclassified	0.948286	100			Firmicutes	Clostridia	Oscillospirales	f__Unclassified	g__Unclassified	s__Unclassified	0.0110477	51.1971
																										Firmicutes	Clostridia	Oscillospirales	Oscillospiraceae	NK4A214 group	1.17262	100			Firmicutes	Clostridia	Oscillospirales	gEubacteriumg coprostanoligenes group	g__Unclassified	s__Unclassified	1.73532	100
																										Firmicutes	Clostridia	Oscillospirales	Oscillospiraceae	Oscillibacter	0.0469449	87.2928			Firmicutes	Clostridia	Oscillospirales	Oscillospiraceae	Colidextribacter	s__Unclassified	0.172291	99.8158
																										Firmicutes	Clostridia	Oscillospirales	Oscillospiraceae	UCG002	2.90422	100			Firmicutes	Clostridia	Oscillospirales	Oscillospiraceae	g__Unclassified	s__Unclassified	0.948286	100
																										Firmicutes	Clostridia	Oscillospirales	Oscillospiraceae	UCG005	3.3283	100			Firmicutes	Clostridia	Oscillospirales	Oscillospiraceae	NK4A214 group	s__Unclassified	1.17262	100
																										Firmicutes	Clostridia	Oscillospirales	Ruminococcaceae	CAG352	0.0914532	49.7238			Firmicutes	Clostridia	Oscillospirales	Oscillospiraceae	Oscillibacter	s__Unclassified	0.0469449	87.2928
																										Firmicutes	Clostridia	Oscillospirales	Ruminococcaceae	Candidatus Soleaferrea	0.128504	96.6851			Firmicutes	Clostridia	Oscillospirales	Oscillospiraceae	UCG002	s__Unclassified	2.90422	100
																										Firmicutes	Clostridia	Oscillospirales	Ruminococcaceae	Faecalibacterium	2.70345	100			Firmicutes	Clostridia	Oscillospirales	Oscillospiraceae	UCG005	s__Unclassified	3.3283	100
																										Firmicutes	Clostridia	Oscillospirales	Ruminococcaceae	Fournierella	0.0495398	91.5285			Firmicutes	Clostridia	Oscillospirales	Ruminococcaceae	CAG352	s__Unclassified	0.0914532	49.7238
																										Firmicutes	Clostridia	Oscillospirales	Ruminococcaceae	g__Unclassified	0.951457	100			Firmicutes	Clostridia	Oscillospirales	Ruminococcaceae	Candidatus Soleaferrea	s__Unclassified	0.128504	96.6851
																										Firmicutes	Clostridia	Oscillospirales	Ruminococcaceae	gEubacteriumg siraeum group	0.563099	99.0792			Firmicutes	Clostridia	Oscillospirales	Ruminococcaceae	Faecalibacterium	s__Unclassified	2.70345	100
																										Firmicutes	Clostridia	Oscillospirales	Ruminococcaceae	Ruminococcus	2.2601	100			Firmicutes	Clostridia	Oscillospirales	Ruminococcaceae	Fournierella	s__Unclassified	0.0495398	91.5285
																										Firmicutes	Clostridia	Oscillospirales	Ruminococcaceae	Subdoligranulum	0.49413	99.8158			Firmicutes	Clostridia	Oscillospirales	Ruminococcaceae	g__Unclassified	s__Unclassified	0.951457	100
																										Firmicutes	Clostridia	Oscillospirales	UCG010	g__Unclassified	3.61961	100			Firmicutes	Clostridia	Oscillospirales	Ruminococcaceae	gEubacteriumg siraeum group	s__Unclassified	0.563099	99.0792
																										Firmicutes	Clostridia	Oscillospirales	UCG010	metagenome	0.0307892	86.7403			Firmicutes	Clostridia	Oscillospirales	Ruminococcaceae	Ruminococcus	metagenome	0.0825749	79.9263
																										Firmicutes	Clostridia	Oscillospirales	UCG011	g__Unclassified	0.0207891	76.6114			Firmicutes	Clostridia	Oscillospirales	Ruminococcaceae	Ruminococcus	s__Unclassified	2.17753	100
																										Firmicutes	Clostridia	PeptostreptococcalesTissierellales	Anaerovoracaceae	Family XIII AD3011 group	0.482204	99.2634			Firmicutes	Clostridia	Oscillospirales	Ruminococcaceae	Subdoligranulum	s__Unclassified	0.49413	99.8158
																										Firmicutes	Clostridia	PeptostreptococcalesTissierellales	Anaerovoracaceae	Family XIII UCG001	0.0998195	98.1584			Firmicutes	Clostridia	Oscillospirales	UCG010	g__Unclassified	s__Unclassified	3.61961	100
																										Firmicutes	Clostridia	PeptostreptococcalesTissierellales	Peptostreptococcaceae	Intestinibacter	0.734949	99.0792			Firmicutes	Clostridia	Oscillospirales	UCG010	metagenome	s__Unclassified	0.0307892	86.7403
																										Firmicutes	Negativicutes	Acidaminococcales	Acidaminococcaceae	Phascolarctobacterium	0.695278	99.6317			Firmicutes	Clostridia	Oscillospirales	UCG011	g__Unclassified	s__Unclassified	0.0207891	76.6114
																										Firmicutes	Negativicutes	VeillonellalesSelenomonadales	Selenomonadaceae	Anaerovibrio	0.497519	99.6317			Firmicutes	Clostridia	PeptostreptococcalesTissierellales	Anaerovoracaceae	Family XIII AD3011 group	s__Unclassified	0.482204	99.2634
																										Firmicutes	Negativicutes	VeillonellalesSelenomonadales	Selenomonadaceae	g__Unclassified	0.0745753	92.2652			Firmicutes	Clostridia	PeptostreptococcalesTissierellales	Anaerovoracaceae	Family XIII UCG001	s__Unclassified	0.0998195	98.1584
																										Firmicutes	Negativicutes	VeillonellalesSelenomonadales	Selenomonadaceae	Selenomonas	0.0477935	72.744			Firmicutes	Clostridia	PeptostreptococcalesTissierellales	Peptostreptococcaceae	Intestinibacter	s__Unclassified	0.734949	99.0792
																										Firmicutes	Negativicutes	VeillonellalesSelenomonadales	Veillonellaceae	Dialister	0.315542	99.2634			Firmicutes	Negativicutes	Acidaminococcales	Acidaminococcaceae	Phascolarctobacterium	s__Unclassified	0.695278	99.6317
																										Firmicutes	Negativicutes	VeillonellalesSelenomonadales	Veillonellaceae	Megasphaera	0.0096382	1.10497			Firmicutes	Negativicutes	VeillonellalesSelenomonadales	Selenomonadaceae	Anaerovibrio	s__Unclassified	0.497519	99.6317
																										Firmicutes	Negativicutes	VeillonellalesSelenomonadales	Veillonellaceae	Veillonella	0.00915919	59.6685			Firmicutes	Negativicutes	VeillonellalesSelenomonadales	Selenomonadaceae	g__Unclassified	s__Unclassified	0.0745753	92.2652
																										p__Unclassified	c__Unclassified	o__Unclassified	f__Unclassified	g__Unclassified	1.69946	98.3425			Firmicutes	Negativicutes	VeillonellalesSelenomonadales	Selenomonadaceae	Selenomonas	s__Unclassified	0.0477935	72.744
																										Proteobacteria	Alphaproteobacteria	Caulobacterales	Caulobacteraceae	Caulobacter	0.000815061	1.28913			Firmicutes	Negativicutes	VeillonellalesSelenomonadales	Veillonellaceae	Dialister	s__Unclassified	0.315542	99.2634
																										Proteobacteria	Alphaproteobacteria	Rhodospirillales	f__Unclassified	g__Unclassified	1.25591	99.2634			Firmicutes	Negativicutes	VeillonellalesSelenomonadales	Veillonellaceae	Megasphaera	s__Unclassified	0.0096382	1.10497
																										Proteobacteria	Alphaproteobacteria	Rickettsiales	f__Unclassified	g__Unclassified	0.0170052	68.6924			Firmicutes	Negativicutes	VeillonellalesSelenomonadales	Veillonellaceae	Veillonella	s__Unclassified	0.00915919	59.6685
																										Proteobacteria	Gammaproteobacteria	Burkholderiales	f__Unclassified	g__Unclassified	0.0178102	43.0939			p__Unclassified	c__Unclassified	o__Unclassified	f__Unclassified	g__Unclassified	s__Unclassified	1.69946	98.3425
																										Proteobacteria	Gammaproteobacteria	Burkholderiales	Oxalobacteraceae	g__Unclassified	0.0178586	23.2044			Proteobacteria	Alphaproteobacteria	Caulobacterales	Caulobacteraceae	Caulobacter	s__Unclassified	0.000815061	1.28913
																										Proteobacteria	Gammaproteobacteria	Burkholderiales	Sutterellaceae	Sutterella	0.452783	100			Proteobacteria	Alphaproteobacteria	Rhodospirillales	f__Unclassified	g__Unclassified	s__Unclassified	1.25591	99.2634
																										Proteobacteria	Gammaproteobacteria	Enterobacterales	Enterobacteriaceae	EscherichiaShigella	0.0195955	54.8803			Proteobacteria	Alphaproteobacteria	Rickettsiales	f__Unclassified	g__Unclassified	s__Unclassified	0.0170052	68.6924
																										Proteobacteria	Gammaproteobacteria	Enterobacterales	Succinivibrionaceae	Succinivibrio	2.65643	99.8158			Proteobacteria	Gammaproteobacteria	Burkholderiales	f__Unclassified	g__Unclassified	s__Unclassified	0.0178102	43.0939
																										Spirochaetota	Spirochaetia	Spirochaetales	Spirochaetaceae	GWE23110	0.33278	86.1878			Proteobacteria	Gammaproteobacteria	Burkholderiales	Oxalobacteraceae	g__Unclassified	s__Unclassified	0.0178586	23.2044
																										Spirochaetota	Spirochaetia	Spirochaetales	Spirochaetaceae	Sphaerochaeta	0.186532	92.081			Proteobacteria	Gammaproteobacteria	Burkholderiales	Sutterellaceae	Sutterella	s__Unclassified	0.433627	100
																										Spirochaetota	Spirochaetia	Spirochaetales	Spirochaetaceae	Treponema	10.5385	100			Proteobacteria	Gammaproteobacteria	Burkholderiales	Sutterellaceae	Sutterella	Sutterella sp. YIT 12072	0.0191556	42.3573
																										Verrucomicrobiota	Kiritimatiellae	WCHB141	f__Unclassified	g__Unclassified	2.40996	98.3425			Proteobacteria	Gammaproteobacteria	Enterobacterales	Enterobacteriaceae	EscherichiaShigella	s__Unclassified	0.0195955	54.8803
																										Verrucomicrobiota	Lentisphaeria	Oligosphaerales	Oligosphaeraceae	Z20	0.29083	82.8729			Proteobacteria	Gammaproteobacteria	Enterobacterales	Succinivibrionaceae	Succinivibrio	metagenome	0.0565739	93.0018
																										Verrucomicrobiota	Lentisphaeria	Victivallales	vadinBE97	g__Unclassified	0.0717819	84.8987			Proteobacteria	Gammaproteobacteria	Enterobacterales	Succinivibrionaceae	Succinivibrio	s__Unclassified	2.59985	98.1584
																										Verrucomicrobiota	Lentisphaeria	Victivallales	Victivallaceae	Victivallis	0.0132398	64.6409			Spirochaetota	Spirochaetia	Spirochaetales	Spirochaetaceae	GWE23110	s__Unclassified	0.33278	86.1878
																										Verrucomicrobiota	Verrucomicrobiae	Opitutales	Puniceicoccaceae	g__Unclassified	0.129618	95.7643			Spirochaetota	Spirochaetia	Spirochaetales	Spirochaetaceae	Sphaerochaeta	s__Unclassified	0.186532	92.081
																																			Spirochaetota	Spirochaetia	Spirochaetales	Spirochaetaceae	Treponema	s__Unclassified	7.79533	100
																																			Spirochaetota	Spirochaetia	Spirochaetales	Spirochaetaceae	Treponema	Treponema ruminis	2.71337	96.6851
																														TOTAL UNKNOWN	32.5187				Spirochaetota	Spirochaetia	Spirochaetales	Spirochaetaceae	Treponema	Treponema zioleckii	0.0298168	63.3517
																																			Verrucomicrobiota	Kiritimatiellae	WCHB141	f__Unclassified	g__Unclassified	s__Unclassified	2.40996	98.3425
																																			Verrucomicrobiota	Lentisphaeria	Oligosphaerales	Oligosphaeraceae	Z20	s__Unclassified	0.29083	82.8729
																																			Verrucomicrobiota	Lentisphaeria	Victivallales	vadinBE97	g__Unclassified	s__Unclassified	0.0717819	84.8987
																																			Verrucomicrobiota	Lentisphaeria	Victivallales	Victivallaceae	Victivallis	s__Unclassified	0.0132398	64.6409
																																			Verrucomicrobiota	Verrucomicrobiae	Opitutales	Puniceicoccaceae	g__Unclassified	metagenome	0.0207438	55.2486
																																			Verrucomicrobiota	Verrucomicrobiae	Opitutales	Puniceicoccaceae	g__Unclassified	s__Unclassified	0.108874	95.3959
																																								TOTAL UNKNOWN	96.8389

## Sheet: Table S4
1. Diversity of the gut bacterial community does not vary with age
Alpha-diversity metric	Fixed effects	Levels	Estimate	SE	95% CI lower	95% CI upper	Likelihood ratio test	N	Chisq	Df	P-value	Model pseudocode
Observed ASV richness	Intercept		7.88	0.04	7.81	7.95	213.95	543	2.09	2	0.4	alpha1.wc.woc.filt <- glmmTMB(observedotus ~ zage * zrain30 + group + pregnant + offset(log(reads/100000))+ (1 | id) + (0 + zage | id) + (0 + zrain30 | id), data=t.data, family=nbinom2)
	Age		0.02	0.02	-0.02	0.06	0.9
	Cumulative rainfall		-0.04	0.03	-0.1	0.01	-1.57
	Group
		MST (ref MOT)	-0.02	0.05	-0.12	0.07	-0.52
		SST (ref MOT)	0	0.06	-0.12	0.1	-0.06
	Gestation		-0.06	0.06	-0.17	0.05	-1.09
	Age*Cumulative rainfall		-0.03	0.03	-0.08	0.02	-1.12
Faith's Phylogenetic Diversity	Intercept		55.88	0.55	54.82	57	102.1		0.42	2	0.8	alpha.wc.woc.filt <- lmerTest::lmer(pd ~ zage * zrain30 + group + pregnant + zreads + (1 | id) + (0 + zage |id) * (0 + zrain30 |id), data=t.data, REML = T, control = contr)
	Age		-0.07	0.3	-0.69	0.48	-0.24
	Cumulative rainfall		-0.07	0.28	-0.62	0.46	-0.26
	Group
		MST (ref MOT)	0.48	0.7	-0.86	1.89	0.68
		SST (ref MOT)	0.59	0.83	-1.11	2.1	0.71
	Gestation		-0.44	0.7	-1.8	0.93	-0.63
	Age*Cumulative rainfall		-0.15	0.26	-0.71	0.37	-0.57
	Read count		-0.74	0.25	-1.22	-0.25	-2.91
Shannon diversity index	Intercept		1.28	0.02	1.24	1.32	57.31		1.15	2	0.6	alpha2.wc.woc.filt <- glmmTMB(shannon_s ~ zage * zrain30 + group + pregnant + (1 |id) + (0 + zage |id) * (0 + zrain30 |id), data=t.data.filt, REML = F, family = beta_family)
	Age		0.01	0.01	-0.02	0.03	0.61
	Cumulative rainfall		0.03	0.01	0	0.05	1.78
	Group
		MST (ref MOT)	-0.06	0.03	-0.11	0.01	-2.1
		SST (ref MOT)	0.05	0.03	-0.02	0.12	1.53
	Gestation		0.07	0.03	0	0.14	2.05
	Age*Cumulative rainfall		0.01	0.01	-0.01	0.04	0.89
*please note that full-reference model comparisons were not significant, and we therefore do not report p-values.
Age z-transformed to a mean of 0 and sd of 1; mean and sd of age on the original scale are 12.44 and 5.79 years respectively.
Cumulative rainfall z-transformed to a mean of 0 and sd of 1; mean and sd of cumulative rainfall on the original scale are 87.86 and 85.78 mm respectively.
Group categorical predictor with 3 levels MOT, MST, SST, with the reference level set to group MOT.
Gestation binary predictor with reference set to non-gestating
Read Count z-transformed to a mean of 0 and sd of 1; mean and sd of read counts on the original scale are 42,737.84 and 24,848.75 reads respectively.

## Sheet: TableS5
2. Relative abundance of rare bacterial taxa changes with age
Testing the influence between host age and taxa relative abundance with glmms beta error distribution.
Phylum	p-value full-reference comparison	estimate for age	p-value	dispersion parameter	p-value correct for overdispersion	FDR-p			Family	p-value full-reference comparison	estimate for age	p-value	dispersion parameter	p-value correct for overdispersion	FDR-p			Genus	p-value full-reference comparison	estimate for age	p-value	dispersion parameter	p-value correct for overdispersion	FDR-p	prevalence	direction of the change with age	core (c) or non-core (nc) taxon
Actinobacteriota	0.1289	-0.047011	0.12133	3.55063	-	-			Bacteria_Actinobacteriota_Actinobacteria_Bifidobacteriales_Bifidobacteriaceae	2.6127e-08	-0.19161	7.2574e-22	3.94135	1.29449e-06	7.89636e-05			Bacteria_Actinobacteriota_Actinobacteria_Bifidobacteriales_Bifidobacteriaceae_Bifidobacterium	2.6127e-08	-0.19161	7.2574e-22	3.94135	1.29449e-06	5.86834e-05	36.4641	neg	nc
Bacteroidota	0.274574	-0.0227603	0.268087	1.20157	0.312341	0.778763			Bacteria_Actinobacteriota_Coriobacteriia_Coriobacteriales_Atopobiaceae	0.014482	-0.0615321	0.0122321	2.06511	0.0812606	0.550766			Bacteria_Actinobacteriota_Coriobacteriia_Coriobacteriales_Atopobiaceae_Libanicoccus	0.00106654	-0.0731877	0.000528776	2.75596	0.0368286	0.22642	98.1584	neg	c
Campylobacterota	1	-0.00727568	0.838158	1.4047	0.863175	0.863175			Bacteria_Actinobacteriota_Coriobacteriia_Coriobacteriales_Coriobacteriaceae	3.89422e-06	-0.185356	4.37519e-08	2.91962	0.00135436	0.0413079			Bacteria_Actinobacteriota_Coriobacteriia_Coriobacteriales_Coriobacteriaceae_Collinsella	3.89422e-06	-0.185356	4.37519e-08	2.91962	0.00135436	0.0153494	95.7643	neg	c
Cyanobacteria	0.191762	0.0593236	0.192675	1.25974	0.245779	0.778763			Bacteria_Actinobacteriota_Coriobacteriia_Coriobacteriales_Eggerthellaceae	0.296813	-0.0385119	0.295872	1.48715	0.391343	0.865382			Bacteria_Bacteroidota_Bacteroidia_Bacteroidales_f__Unclassified_g__Unclassified	0.00108701	-0.142398	0.000313852	1.89686	0.00888412	0.0863029	87.2928	neg	nc
Desulfobacterota	0.00360848	0.163957	0.000615904	2.66259	0.0358451	0.394296			Bacteria_Actinobacteriota_Coriobacteriia_Coriobacteriales_f__Unclassified	0.866516	0.00583407	0.790884	1.33309	0.818357	0.946501			Bacteria_Firmicutes_Bacilli_Erysipelotrichales_Erysipelotrichaceae_Holdemanella	0.012191	-0.0564873	0.0103039	1.52831	0.0379682	0.22642	99.4475	neg	c
Elusimicrobiota	0.593843	0.0209431	0.593729	1.85706	0.695467	0.8147			Bacteria_Bacteroidota_Bacteroidia_Bacteroidales_Bacteroidaceae	0.394643	-0.0112582	0.404906	2.14153	0.569255	0.913804			Bacteria_Firmicutes_Bacilli_Lactobacillales_Enterococcaceae_Enterococcus	0.00907741	-0.0470483	0.00864901	1.3698	0.0248718	0.194574	9.39227	neg	nc
Fibrobacterota	0.725349	0.0254637	0.682361	1.52854	0.740636	0.8147			Bacteria_Bacteroidota_Bacteroidia_Bacteroidales_Bacteroidales RF16 group	0.257615	-0.0523752	0.258443	1.56532	0.366395	0.865382			Bacteria_Firmicutes_Bacilli_Lactobacillales_Lactobacillaceae_Ligilactobacillus	4.24766e-13	-0.310679	2.13629e-37	9.39331	3.05034e-05	0.00103712	27.8085	neg	nc
Firmicutes	0.408933	0.0139655	0.405699	1.18509	0.444986	0.8147			Bacteria_Bacteroidota_Bacteroidia_Bacteroidales_f__Unclassified	0.00108701	-0.142398	0.000313852	1.89686	0.00888412	0.180644			Bacteria_Firmicutes_Clostridia_Clostridiales_Clostridiaceae_Clostridium sensu stricto 1	0.030459	-0.082394	0.0200435	2.35891	0.129989	0.467306	98.5267	neg	c
k__Unclassified; p__Unclassified	0.164591	-0.0835775	0.159237	2.30636	0.353983	0.778763			Bacteria_Bacteroidota_Bacteroidia_Bacteroidales_Marinifilaceae	0.774236	-0.00721354	0.788588	1.05735	0.794268	0.946501			Bacteria_Firmicutes_Clostridia_Lachnospirales_Lachnospiraceae_Fusicatenibacter	0.000324503	-0.0783149	0.000190443	1.33583	0.00124471	0.0153494	92.4494	neg	c
Proteobacteria	0.605566	0.017247	0.611879	1.7918	0.704649	0.8147			Bacteria_Bacteroidota_Bacteroidia_Bacteroidales_Muribaculaceae	0.684074	0.0151898	0.686193	1.47696	0.73955	0.946501			Bacteria_Firmicutes_Clostridia_Lachnospirales_Lachnospiraceae_gEubacteriumg eligens group	3.13629e-05	-0.114098	8.40452e-06	1.6308	0.000486166	0.00925757	95.0276	neg	c
Spirochaetota	0.684344	0.0175651	0.68646	1.15805	0.70758	0.8147			Bacteria_Bacteroidota_Bacteroidia_Bacteroidales_p253418B5 gut group	0.151009	0.0651421	0.143338	2.19105	0.322816	0.865382			Bacteria_Firmicutes_Clostridia_Lachnospirales_Lachnospiraceae_gEubacteriumg ventriosum group	0.024283	-0.0473181	0.0177747	1.40405	0.0454617	0.257616	36.0958	neg	nc
Verrucomicrobiota	0.217264	0.0483052	0.201485	1.37069	0.275261	0.778763			Bacteria_Bacteroidota_Bacteroidia_Bacteroidales_Paludibacteraceae	0.663539	-0.0247504	0.666558	1.99871	0.760538	0.946501			Bacteria_Firmicutes_Clostridia_Lachnospirales_Lachnospiraceae_Lachnoclostridium	3.68966e-09	-0.220409	7.00793e-15	5.2504	0.000680704	0.00925757	99.8158	neg	c
Firmicutes/Bacteroidota	0.26	0.02278	-	-	-	-			Bacteria_Bacteroidota_Bacteroidia_Bacteroidales_Prevotellaceae	0.600878	-0.0184238	0.594091	1.26163	0.635177	0.946501			Bacteria_Firmicutes_Clostridia_Lachnospirales_Lachnospiraceae_Roseburia	0.0263181	-0.0925897	0.0219022	1.37823	0.0508927	0.266208	100	neg	c
									Bacteria_Bacteroidota_Bacteroidia_Bacteroidales_Rikenellaceae	0.383845	0.0254284	0.395116	1.19497	0.436619	0.865382			Bacteria_Firmicutes_Clostridia_Oscillospirales_Oscillospiraceae_Oscillibacter	0.0332445	-0.0315148	0.0274517	1.42317	0.0645501	0.313529	87.2928	neg	nc
									Bacteria_Bacteroidota_Bacteroidia_Bacteroidales_Tannerellaceae	0.330858	0.0265405	0.326034	1.52574	0.426546	0.865382			Bacteria_Firmicutes_Negativicutes_VeillonellalesSelenomonadales_Veillonellaceae_Dialister	0.0399158	-0.0642961	0.0317443	1.9328	0.122402	0.467306	99.2634	neg	c
									Bacteria_Campylobacterota_Campylobacteria_Campylobacterales_Campylobacteraceae	0.783186	0.00746465	0.806658	1.38409	0.835207	0.946501			Bacteria_Firmicutes_Negativicutes_VeillonellalesSelenomonadales_Veillonellaceae_Megasphaera	1.02383e-14	-0.0761081	1.65843e-26	7.26462	7.71588e-05	0.00209872	1.10497	neg	nc
									Bacteria_Campylobacterota_Campylobacteria_Campylobacterales_Helicobacteraceae	0.904418	-0.00477735	0.893544	1.47189	0.912169	0.946501			Bacteria_Bacteroidota_Bacteroidia_Bacteroidales_Prevotellaceae_Prevotellaceae UCG001	0.00495295	0.0742264	0.00292606	1.81488	0.0272009	0.194701	70.9024	pos	nc
									Bacteria_Cyanobacteria_Vampirivibrionia_Gastranaerophilales_f__Unclassified	0.191762	0.0593236	0.192675	1.25974	0.245779	0.865382			Bacteria_Bacteroidota_Bacteroidia_Bacteroidales_Rikenellaceae_Alistipes	2.42531e-05	0.184763	9.55932e-07	2.00312	0.000535234	0.00925757	67.2192	pos	nc
									Bacteria_Desulfobacterota_Desulfovibrionia_Desulfovibrionales_Desulfovibrionaceae	0.131028	0.0276027	0.12025	1.43513	0.194642	0.848084			Bacteria_Desulfobacterota_Desulfuromonadia_Bradymonadales_f__Unclassified_g__Unclassified	0.00112967	0.178107	0.000110469	3.00625	0.0257524	0.194574	41.6206	pos	nc
									Bacteria_Desulfobacterota_Desulfuromonadia_Bradymonadales_f__Unclassified	0.00112967	0.178107	0.000110469	3.00625	0.0257524	0.314179			Bacteria_Firmicutes_Bacilli_Acholeplasmatales_Acholeplasmataceae_EMPG18	0.00018713	0.125005	1.08769e-05	1.67243	0.000670051	0.00925757	68.14	pos	nc
									Bacteria_Elusimicrobiota_Elusimicrobia_Elusimicrobiales_Elusimicrobiaceae	0.593843	0.0209431	0.593729	1.85706	0.695467	0.946501			Bacteria_Firmicutes_Bacilli_Lactobacillales_Lactobacillaceae_Limosilactobacillus	1.32284e-05	0.181209	5.87384e-07	10.5733	0.124481	0.467306	56.3536	pos	nc
									Bacteria_Fibrobacterota_Fibrobacteria_Fibrobacterales_Fibrobacteraceae	0.725349	0.0254637	0.682361	1.52854	0.740636	0.946501			Bacteria_Firmicutes_Clostridia_Lachnospirales_Lachnospiraceae_Anaerosporobacter	5.68641e-17	0.474463	1.99854e-37	2.37457	1.07222e-16	1.45822e-14	57.2744	pos	nc
									Bacteria_Firmicutes_Bacilli_Erysipelotrichales_Erysipelatoclostridiaceae	0.425676	-0.0278275	0.415452	1.34217	0.482112	0.872807			Bacteria_Firmicutes_Clostridia_Lachnospirales_Lachnospiraceae_Butyrivibrio	0.00339264	0.059876	0.0025086	1.77116	0.0231497	0.194574	67.9558	pos	nc
									Bacteria_Firmicutes_Bacilli_Erysipelotrichales_Erysipelotrichaceae	0.374914	-0.0303859	0.361249	1.45931	0.449786	0.865382			Bacteria_Firmicutes_Clostridia_Lachnospirales_Lachnospiraceae_Cellulosilyticum	1.00464e-08	0.221992	1.07548e-12	1.46888	4.22569e-09	2.87347e-07	66.2983	pos	nc
									Bacteria_Firmicutes_Bacilli_Izemoplasmatales_f__Unclassified	0.0734928	0.0654299	0.0660329	1.44561	0.1263	0.642026			Bacteria_Firmicutes_Clostridia_Lachnospirales_Lachnospiraceae_gEubacteriumg ruminantium group	0.00084011	0.126252	0.000242857	2.82444	0.0289957	0.197171	92.081	pos	c
									Bacteria_Firmicutes_Bacilli_Lactobacillales_Enterococcaceae	0.00907741	-0.0470483	0.00864901	1.3698	0.0248718	0.314179			Bacteria_Firmicutes_Clostridia_Lachnospirales_Lachnospiraceae_Marvinbryantia	0.0139518	0.0746384	0.00851631	1.24443	0.0183541	0.16641	99.8158	pos	c
									Bacteria_Firmicutes_Bacilli_Lactobacillales_Lactobacillaceae	0.128152	-0.063808	0.116465	7.03639	0.553993	0.91334			Bacteria_Firmicutes_Clostridia_Lachnospirales_Lachnospiraceae_Oribacterium	0.0319183	0.034247	0.02437	1.29613	0.0479947	0.261091	99.8158	pos	c
									Bacteria_Firmicutes_Bacilli_Lactobacillales_Streptococcaceae	0.0374515	-0.02832	0.0348146	2.35514	0.169057	0.793269			Bacteria_Firmicutes_Clostridia_Oscillospirales_Ruminococcaceae_CAG352	4.50814e-11	0.17769	1.46633e-21	7.75534	0.000615451	0.00925757	49.7238	pos	nc
									Bacteria_Firmicutes_Bacilli_RF39_f__Unclassified	0.537343	0.0186677	0.469473	1.33455	0.531221	0.900124			Bacteria_Firmicutes_Clostridia_Oscillospirales_UCG010_metagenome	0.0123392	0.0251008	0.0101207	1.54089	0.0382917	0.22642	86.7403	pos	nc
									Bacteria_Firmicutes_Clostridia_Christensenellales_Christensenellaceae	0.89619	-0.00332034	0.912142	1.15066	0.918073	0.946501			Bacteria_Firmicutes_Clostridia_PeptostreptococcalesTissierellales_Peptostreptococcaceae_Intestinibacter	0.0155088	0.11486	0.0138758	1.64743	0.0552432	0.278262	99.0792	pos	c
									Bacteria_Firmicutes_Clostridia_Clostridia UCG014_f__Unclassified	0.784048	0.0118617	0.775642	1.36305	0.807142	0.946501			Bacteria_Spirochaetota_Spirochaetia_Spirochaetales_Spirochaetaceae_GWE23110	7.22889e-06	0.168194	5.62069e-07	2.68382	0.00225521	0.0235929	86.1878	pos	nc
									Bacteria_Firmicutes_Clostridia_Clostridia vadinBB60 group_f__Unclassified	0.333441	0.0371957	0.334524	1.28801	0.395142	0.865382			Bacteria_Verrucomicrobiota_Lentisphaeria_Victivallales_vadinBE97_g__Unclassified	0.0429305	0.0669292	0.0256091	1.63221	0.0806164	0.365461	84.8987	pos	nc
									Bacteria_Firmicutes_Clostridia_Clostridia vadinBB60 group_metagenome	0.330626	-0.0171085	0.341493	2.05159	0.506625	0.882975			Bacteria_Verrucomicrobiota_Lentisphaeria_Victivallales_Victivallaceae_Victivallis	0.0400114	0.0200288	0.0392943	1.36354	0.0775515	0.36369	64.6409	pos	nc
									Bacteria_Firmicutes_Clostridia_Clostridiales_Clostridiaceae	0.0827487	-0.0714196	0.0700333	2.46396	0.248432	0.865382			Bacteria_Verrucomicrobiota_Verrucomicrobiae_Opitutales_Puniceicoccaceae_g__Unclassified	0.0108313	0.0719347	0.00959842	2.39192	0.0940051	0.41241	95.7643	pos	c
									Bacteria_Firmicutes_Clostridia_Lachnospirales_Lachnospiraceae	0.442679	0.0151958	0.441338	1.22405	0.486483	0.872807			Bacteria_Actinobacteriota_Coriobacteriia_Coriobacteriales_Atopobiaceae_g__Unclassified	0.320282	0.0211489	0.30655	1.3688	0.382144	0.787448	99.2634	no	c
									Bacteria_Firmicutes_Clostridia_Monoglobales_Monoglobaceae	0.709508	-0.0119723	0.703482	1.52167	0.757658	0.946501			Bacteria_Actinobacteriota_Coriobacteriia_Coriobacteriales_Atopobiaceae_Olsenella	0.0854843	-0.0396321	0.0811001	1.46095	0.148977	0.506522	100	no	c
									Bacteria_Firmicutes_Clostridia_o__Unclassified_f__Unclassified	1	0.00373195	0.888845	1.5377	0.91026	0.946501			Bacteria_Actinobacteriota_Coriobacteriia_Coriobacteriales_Eggerthellaceae_g__Unclassified	0.231224	-0.0445614	0.228279	1.59584	0.340224	0.7622	100	no	c
									Bacteria_Firmicutes_Clostridia_Oscillospirales_Butyricicoccaceae	0.268791	0.043893	0.266405	1.36722	0.341869	0.865382			Bacteria_Actinobacteriota_Coriobacteriia_Coriobacteriales_Eggerthellaceae_Senegalimassilia	0.852218	-0.00115581	0.965952	1.78461	0.974509	0.988762	98.895	no	c
									Bacteria_Firmicutes_Clostridia_Oscillospirales_f__Unclassified	0.186124	0.0146833	0.184408	1.43231	0.267408	0.865382			Bacteria_Actinobacteriota_Coriobacteriia_Coriobacteriales_Eggerthellaceae_Slackia	0.228543	-0.0369197	0.236195	1.74721	0.370172	0.774514	99.8158	no	c
									Bacteria_Firmicutes_Clostridia_Oscillospirales_gEubacteriumg coprostanoligenes group	1	0.00294958	0.924626	1.19331	0.930984	0.946501			Bacteria_Actinobacteriota_Coriobacteriia_Coriobacteriales_f__Unclassified_g__Unclassified	0.866516	0.00583407	0.790884	1.33309	0.818357	0.959453	99.8158	no	c
									Bacteria_Firmicutes_Clostridia_Oscillospirales_Oscillospiraceae	0.84857	0.00415844	0.868536	1.14287	0.876957	0.946501			Bacteria_Bacteroidota_Bacteroidia_Bacteroidales_Bacteroidaceae_Bacteroides	0.394643	-0.0112582	0.404906	2.14153	0.569255	0.884648	55.2486	no	nc
									Bacteria_Firmicutes_Clostridia_Oscillospirales_Ruminococcaceae	0.662387	-0.00886836	0.667086	1.27643	0.7034	0.946501			Bacteria_Bacteroidota_Bacteroidia_Bacteroidales_Bacteroidales RF16 group_g__Unclassified	0.257615	-0.0523752	0.258443	1.56532	0.366395	0.774514	99.6317	no	c
									Bacteria_Firmicutes_Clostridia_Oscillospirales_UCG010	0.836792	0.00598661	0.837183	1.17957	0.849928	0.946501			Bacteria_Bacteroidota_Bacteroidia_Bacteroidales_Marinifilaceae_Butyricimonas	0.774236	-0.00721354	0.788588	1.05735	0.794268	0.947548	56.3536	no	nc
									Bacteria_Firmicutes_Clostridia_Oscillospirales_UCG011	1	-0.0014937	0.90168	1.30918	0.914019	0.946501			Bacteria_Bacteroidota_Bacteroidia_Bacteroidales_Muribaculaceae_g__Unclassified	0.684074	0.0151898	0.686193	1.47696	0.73955	0.944358	100	no	c
									Bacteria_Firmicutes_Clostridia_PeptostreptococcalesTissierellales_Anaerovoracaceae	0.199508	0.0369403	0.177765	1.30084	0.237364	0.865382			Bacteria_Bacteroidota_Bacteroidia_Bacteroidales_p253418B5 gut group_g__Unclassified	0.151009	0.0651421	0.143338	2.19105	0.322816	0.750072	73.849	no	nc
									Bacteria_Firmicutes_Clostridia_PeptostreptococcalesTissierellales_Peptostreptococcaceae	0.0155088	0.11486	0.0138758	1.64743	0.0552432	0.550766			Bacteria_Bacteroidota_Bacteroidia_Bacteroidales_Paludibacteraceae_g__Unclassified	0.663539	-0.0247504	0.666558	1.99871	0.760538	0.944358	84.5304	no	nc
									Bacteria_Firmicutes_Negativicutes_Acidaminococcales_Acidaminococcaceae	0.358399	0.0316531	0.357147	1.20824	0.40219	0.865382			Bacteria_Bacteroidota_Bacteroidia_Bacteroidales_Prevotellaceae_Alloprevotella	0.142026	-0.040756	0.136933	1.56255	0.234114	0.649786	100	no	c
									Bacteria_Firmicutes_Negativicutes_VeillonellalesSelenomonadales_Veillonellaceae	0.0235067	-0.0703683	0.0181748	2.37814	0.125601	0.642026			Bacteria_Bacteroidota_Bacteroidia_Bacteroidales_Prevotellaceae_g__Unclassified	0.672568	-0.0158536	0.678445	2.00176	0.769501	0.944358	99.8158	no	c
									Bacteria_Proteobacteria_Alphaproteobacteria_Rhodospirillales_f__Unclassified	0.721718	-0.0144926	0.73106	1.49832	0.778864	0.946501			Bacteria_Bacteroidota_Bacteroidia_Bacteroidales_Prevotellaceae_Prevotella	0.152463	0.07878	0.137886	1.42077	0.213218	0.625595	100	no	c
									Bacteria_Proteobacteria_Alphaproteobacteria_Rickettsiales_f__Unclassified	0.14447	-0.0216849	0.277383	1.34249	0.348514	0.865382			Bacteria_Bacteroidota_Bacteroidia_Bacteroidales_Prevotellaceae_Prevotella 7	0.301642	0.0251566	0.308429	4.88358	0.644874	0.943041	90.6077	no	c
									Bacteria_Proteobacteria_Gammaproteobacteria_Burkholderiales_f__Unclassified	0.269574	-0.0170786	0.359949	1.49464	0.453971	0.865382			Bacteria_Bacteroidota_Bacteroidia_Bacteroidales_Prevotellaceae_Prevotella 9	0.149068	-0.055739	0.142831	1.31838	0.201888	0.610149	100	no	c
									Bacteria_Proteobacteria_Gammaproteobacteria_Burkholderiales_Oxalobacteraceae	0.181005	-0.03097	0.177224	1.57683	0.28257	0.865382			Bacteria_Bacteroidota_Bacteroidia_Bacteroidales_Prevotellaceae_Prevotellaceae NK3B31 group	0.750333	-0.00647286	0.857715	1.68838	0.890259	0.968287	97.4217	no	c
									Bacteria_Proteobacteria_Gammaproteobacteria_Burkholderiales_Sutterellaceae	0.548742	0.017966	0.552135	1.63649	0.642094	0.946501			Bacteria_Bacteroidota_Bacteroidia_Bacteroidales_Prevotellaceae_Prevotellaceae UCG003	0.0638433	0.0668001	0.0627651	1.61903	0.143615	0.500812	89.8711	no	nc
									Bacteria_Proteobacteria_Gammaproteobacteria_Enterobacterales_Succinivibrionaceae	0.530228	0.029645	0.539946	2.15289	0.676159	0.946501			Bacteria_Bacteroidota_Bacteroidia_Bacteroidales_Prevotellaceae_Prevotellaceae UCG004	0.91296	0.00268421	0.901795	1.63959	0.923229	0.968287	97.2376	no	c
									Bacteria_Spirochaetota_Spirochaetia_Spirochaetales_Spirochaetaceae	0.684344	0.0175651	0.68646	1.15805	0.70758	0.946501			Bacteria_Bacteroidota_Bacteroidia_Bacteroidales_Rikenellaceae_dgA11 gut group	0.807555	-0.011357	0.821259	1.39993	0.848567	0.968287	94.291	no	c
									Bacteria_Verrucomicrobiota_Kiritimatiellae_WCHB141_f__Unclassified	0.359898	0.0364733	0.351246	1.37388	0.426446	0.865382			Bacteria_Bacteroidota_Bacteroidia_Bacteroidales_Rikenellaceae_Rikenellaceae RC9 gut group	0.567786	0.0108849	0.67489	1.27195	0.709958	0.944358	100	no	c
									Bacteria_Verrucomicrobiota_Lentisphaeria_Oligosphaerales_Oligosphaeraceae	0.938268	-0.002899	0.951123	1.4257	0.959058	0.959058			Bacteria_Bacteroidota_Bacteroidia_Bacteroidales_Tannerellaceae_Parabacteroides	0.330858	0.0265405	0.326034	1.52574	0.426546	0.817046	14.5488	no	nc
									Bacteria_Verrucomicrobiota_Lentisphaeria_Victivallales_vadinBE97	0.0429305	0.0669292	0.0256091	1.63221	0.0806164	0.550766			Bacteria_Campylobacterota_Campylobacteria_Campylobacterales_Campylobacteraceae_Campylobacter	0.783186	0.00746465	0.806658	1.38409	0.835207	0.968287	93.9227	no	c
									Bacteria_Verrucomicrobiota_Lentisphaeria_Victivallales_Victivallaceae	0.0400114	0.0200288	0.0392943	1.36354	0.0775515	0.550766			Bacteria_Campylobacterota_Campylobacteria_Campylobacterales_Helicobacteraceae_Helicobacter	0.904418	-0.00477735	0.893544	1.47189	0.912169	0.968287	100	no	c
									Bacteria_Verrucomicrobiota_Verrucomicrobiae_Opitutales_Puniceicoccaceae	0.0108313	0.0719347	0.00959842	2.39192	0.0940051	0.573431			Bacteria_Cyanobacteria_Vampirivibrionia_Gastranaerophilales_f__Unclassified_g__Unclassified	0.191762	0.0593236	0.192675	1.25974	0.245779	0.66852	99.6317	no	c
									k__Unclassified_p__Unclassified_c__Unclassified_o__Unclassified_f__Unclassified	0.164591	-0.0835775	0.159237	2.30636	0.353983	0.865382			Bacteria_Desulfobacterota_Desulfovibrionia_Desulfovibrionales_Desulfovibrionaceae_Desulfovibrio	0.131028	0.0276027	0.12025	1.43513	0.194642	0.601622	85.267	no	nc
																		Bacteria_Elusimicrobiota_Elusimicrobia_Elusimicrobiales_Elusimicrobiaceae_Elusimicrobium	0.593843	0.0209431	0.593729	1.85706	0.695467	0.944358	57.8269	no	nc
																		Bacteria_Fibrobacterota_Fibrobacteria_Fibrobacterales_Fibrobacteraceae_Fibrobacter	0.725349	0.0254637	0.682361	1.52854	0.740636	0.944358	90.6077	no	c
																		Bacteria_Firmicutes_Bacilli_Acholeplasmatales_Acholeplasmataceae_Anaeroplasma	0.943051	-0.000433014	0.986069	1.53668	0.988762	0.988762	94.4751	no	c
																		Bacteria_Firmicutes_Bacilli_Erysipelotrichales_Erysipelatoclostridiaceae_Asteroleplasma	0.0685555	0.0591018	0.06021	2.90437	0.270156	0.706561	61.1418	no	nc
																		Bacteria_Firmicutes_Bacilli_Erysipelotrichales_Erysipelatoclostridiaceae_Catenibacterium	0.927352	-0.00379439	0.91076	1.68851	0.931265	0.968287	53.7753	no	nc
																		Bacteria_Firmicutes_Bacilli_Erysipelotrichales_Erysipelatoclostridiaceae_Erysipelatoclostridium	0.196397	-0.0189858	0.189934	1.12338	0.216198	0.625595	72.0074	no	nc
																		Bacteria_Firmicutes_Bacilli_Erysipelotrichales_Erysipelatoclostridiaceae_Erysipelotrichaceae UCG003	0.377204	-0.0309565	0.37718	1.56226	0.479854	0.870136	98.5267	no	c
																		Bacteria_Firmicutes_Bacilli_Erysipelotrichales_Erysipelatoclostridiaceae_g__Unclassified	0.554503	0.0159932	0.634221	1.42786	0.690499	0.944358	96.3168	no	c
																		Bacteria_Firmicutes_Bacilli_Erysipelotrichales_Erysipelatoclostridiaceae_UCG004	0.305925	-0.0408743	0.298594	1.62072	0.41422	0.816434	99.8158	no	c
																		Bacteria_Firmicutes_Bacilli_Erysipelotrichales_Erysipelotrichaceae_Solobacterium	0.678109	-0.0124863	0.713707	1.48381	0.763271	0.944358	98.895	no	c
																		Bacteria_Firmicutes_Bacilli_Izemoplasmatales_f__Unclassified_g__Unclassified	0.0734928	0.0654299	0.0660329	1.44561	0.1263	0.467306	97.6059	no	c
																		Bacteria_Firmicutes_Bacilli_Lactobacillales_Lactobacillaceae_Lactobacillus	1	-0.0224168	0.395453	1.79745	0.526191	0.881049	21.9153	no	nc
																		Bacteria_Firmicutes_Bacilli_Lactobacillales_Streptococcaceae_Streptococcus	0.290677	-0.0132895	0.298007	2.46058	0.507037	0.878342	67.2192	no	nc
																		Bacteria_Firmicutes_Bacilli_RF39_f__Unclassified_g__Unclassified	0.537343	0.0186677	0.469473	1.33455	0.531221	0.881049	95.5801	no	c
																		Bacteria_Firmicutes_Clostridia_Christensenellales_Christensenellaceae_Christensenellaceae R7 group	0.89619	-0.00332034	0.912142	1.15066	0.918073	0.968287	100	no	c
																		Bacteria_Firmicutes_Clostridia_Clostridia UCG014_f__Unclassified_g__Unclassified	0.784048	0.0118617	0.775642	1.36305	0.807142	0.954533	99.6317	no	c
																		Bacteria_Firmicutes_Clostridia_Clostridia vadinBB60 group_f__Unclassified_g__Unclassified	0.333441	0.0371957	0.334524	1.28801	0.395142	0.80208	100	no	c
																		Bacteria_Firmicutes_Clostridia_Clostridia vadinBB60 group_metagenome_g__Unclassified	0.330626	-0.0171085	0.341493	2.05159	0.506625	0.878342	88.3978	no	nc
																		Bacteria_Firmicutes_Clostridia_Clostridiales_Clostridiaceae_Sarcina	0.273069	0.0375926	0.297661	2.50131	0.510213	0.878342	43.6464	no	nc
																		Bacteria_Firmicutes_Clostridia_Lachnospirales_Lachnospiraceae_Agathobacter	1	-0.00341944	0.923319	1.41298	0.935462	0.968287	98.5267	no	c
																		Bacteria_Firmicutes_Clostridia_Lachnospirales_Lachnospiraceae_Anaerostipes	0.884916	0.00674885	0.862474	1.48082	0.886803	0.968287	98.5267	no	c
																		Bacteria_Firmicutes_Clostridia_Lachnospirales_Lachnospiraceae_Blautia	0.67641	-0.0164784	0.661832	1.43476	0.714998	0.944358	100	no	c
																		Bacteria_Firmicutes_Clostridia_Lachnospirales_Lachnospiraceae_Coprococcus	0.140183	-0.0615229	0.149723	2.09977	0.320174	0.750072	99.8158	no	c
																		Bacteria_Firmicutes_Clostridia_Lachnospirales_Lachnospiraceae_Dorea	0.196445	-0.0451144	0.195162	3.01555	0.455666	0.83744	99.0792	no	c
																		Bacteria_Firmicutes_Clostridia_Lachnospirales_Lachnospiraceae_g__Unclassified	0.640539	0.0141483	0.64005	1.75849	0.724358	0.944358	100	no	c
																		Bacteria_Firmicutes_Clostridia_Lachnospirales_Lachnospiraceae_gBacteroidesg pectinophilus group	0.41714	-0.00839893	0.753129	1.32471	0.784651	0.944358	54.6961	no	nc
																		Bacteria_Firmicutes_Clostridia_Lachnospirales_Lachnospiraceae_gEubacteriumg hallii group	0.434984	-0.0264481	0.430684	1.4264	0.509378	0.878342	100	no	c
																		Bacteria_Firmicutes_Clostridia_Lachnospirales_Lachnospiraceae_gEubacteriumg xylanophilum group	1	-0.000653808	0.976457	2.12307	0.983841	0.988762	90.0552	no	c
																		Bacteria_Firmicutes_Clostridia_Lachnospirales_Lachnospiraceae_gRuminococcusg gauvreauii group	0.532201	0.0134716	0.556644	1.2026	0.591934	0.884648	97.7901	no	c
																		Bacteria_Firmicutes_Clostridia_Lachnospirales_Lachnospiraceae_gRuminococcusg torques group	0.675393	-0.0148635	0.660755	1.39208	0.709917	0.944358	94.6593	no	c
																		Bacteria_Firmicutes_Clostridia_Lachnospirales_Lachnospiraceae_Lachnospira	0.556586	-0.0205748	0.556806	1.80211	0.661597	0.944358	97.4217	no	c
																		Bacteria_Firmicutes_Clostridia_Lachnospirales_Lachnospiraceae_Lachnospiraceae NC2004 group	0.0788126	0.0395476	0.0631638	1.9646	0.184967	0.585013	73.4807	no	nc
																		Bacteria_Firmicutes_Clostridia_Lachnospirales_Lachnospiraceae_Lachnospiraceae ND3007 group	0.682325	-0.0143597	0.673595	1.48156	0.7293	0.944358	100	no	c
																		Bacteria_Firmicutes_Clostridia_Lachnospirales_Lachnospiraceae_Lachnospiraceae NK3A20 group	0.536863	0.0157951	0.524602	2.37264	0.679555	0.944358	96.1326	no	c
																		Bacteria_Firmicutes_Clostridia_Lachnospirales_Lachnospiraceae_Lachnospiraceae NK4A136 group	0.503358	0.0215835	0.51809	1.30716	0.571882	0.884648	100	no	c
																		Bacteria_Firmicutes_Clostridia_Lachnospirales_Lachnospiraceae_Lachnospiraceae UCG001	0.200159	-0.030141	0.208346	1.63669	0.325399	0.750072	90.6077	no	c
																		Bacteria_Firmicutes_Clostridia_Lachnospirales_Lachnospiraceae_Lachnospiraceae UCG004	0.816464	-0.00457093	0.841418	1.71919	0.878718	0.968287	99.2634	no	c
																		Bacteria_Firmicutes_Clostridia_Lachnospirales_Lachnospiraceae_Lachnospiraceae UCG008	0.140681	0.0191956	0.168705	1.67325	0.287311	0.723599	73.2965	no	nc
																		Bacteria_Firmicutes_Clostridia_Lachnospirales_Lachnospiraceae_Tyzzerella	0.909465	-0.00115026	0.912294	2.12771	0.939808	0.968287	58.3794	no	nc
																		Bacteria_Firmicutes_Clostridia_Monoglobales_Monoglobaceae_Monoglobus	0.709508	-0.0119723	0.703482	1.52167	0.757658	0.944358	99.8158	no	c
																		Bacteria_Firmicutes_Clostridia_o__Unclassified_f__Unclassified_g__Unclassified	1	0.00373195	0.888845	1.5377	0.91026	0.968287	97.7901	no	c
																		Bacteria_Firmicutes_Clostridia_Oscillospirales_Butyricicoccaceae_UCG008	0.268791	0.043893	0.266405	1.36722	0.341869	0.7622	99.6317	no	c
																		Bacteria_Firmicutes_Clostridia_Oscillospirales_f__Unclassified_g__Unclassified	0.186124	0.0146833	0.184408	1.43231	0.267408	0.706561	51.1971	no	nc
																		Bacteria_Firmicutes_Clostridia_Oscillospirales_gEubacteriumg coprostanoligenes group_g__Unclassified	1	0.00294958	0.924626	1.19331	0.930984	0.968287	100	no	c
																		Bacteria_Firmicutes_Clostridia_Oscillospirales_Oscillospiraceae_Colidextribacter	0.740937	0.00586887	0.738857	1.46385	0.782906	0.944358	99.8158	no	c
																		Bacteria_Firmicutes_Clostridia_Oscillospirales_Oscillospiraceae_g__Unclassified	0.222715	-0.0621952	0.215956	1.56619	0.322803	0.750072	100	no	c
																		Bacteria_Firmicutes_Clostridia_Oscillospirales_Oscillospiraceae_NK4A214 group	0.212148	0.0461632	0.206268	1.08807	0.225642	0.639319	100	no	c
																		Bacteria_Firmicutes_Clostridia_Oscillospirales_Oscillospiraceae_UCG002	0.525737	-0.0167743	0.525784	1.25444	0.571076	0.884648	100	no	c
																		Bacteria_Firmicutes_Clostridia_Oscillospirales_Oscillospiraceae_UCG005	0.42059	0.0222456	0.416686	1.17038	0.452808	0.83744	100	no	c
																		Bacteria_Firmicutes_Clostridia_Oscillospirales_Ruminococcaceae_Candidatus Soleaferrea	0.536574	-0.0171552	0.541016	1.24939	0.584464	0.884648	96.6851	no	c
																		Bacteria_Firmicutes_Clostridia_Oscillospirales_Ruminococcaceae_Faecalibacterium	0.0729804	-0.0526121	0.0693505	1.44302	0.130571	0.467306	100	no	c
																		Bacteria_Firmicutes_Clostridia_Oscillospirales_Ruminococcaceae_Fournierella	0.466576	-0.0144497	0.467995	1.60559	0.566813	0.884648	91.5285	no	c
																		Bacteria_Firmicutes_Clostridia_Oscillospirales_Ruminococcaceae_g__Unclassified	0.081641	-0.0476539	0.0740058	1.606	0.158607	0.526111	100	no	c
																		Bacteria_Firmicutes_Clostridia_Oscillospirales_Ruminococcaceae_gEubacteriumg siraeum group	0.0727494	0.0720361	0.0661255	1.23533	0.0982695	0.417645	99.0792	no	c
																		Bacteria_Firmicutes_Clostridia_Oscillospirales_Ruminococcaceae_Ruminococcus	0.467494	0.0232275	0.447497	1.43539	0.526074	0.881049	100	no	c
																		Bacteria_Firmicutes_Clostridia_Oscillospirales_Ruminococcaceae_Subdoligranulum	0.880626	0.00552101	0.8792	1.50408	0.901374	0.968287	99.8158	no	c
																		Bacteria_Firmicutes_Clostridia_Oscillospirales_UCG011_g__Unclassified	1	-0.0014937	0.90168	1.30918	0.914019	0.968287	76.6114	no	nc
																		Bacteria_Firmicutes_Clostridia_PeptostreptococcalesTissierellales_Anaerovoracaceae_Family XIII AD3011 group	0.157605	0.0511082	0.0821549	1.30032	0.127404	0.467306	99.2634	no	c
																		Bacteria_Firmicutes_Clostridia_PeptostreptococcalesTissierellales_Anaerovoracaceae_Family XIII UCG001	0.420135	-0.0136704	0.479945	1.347	0.542763	0.884648	98.1584	no	c
																		Bacteria_Firmicutes_Negativicutes_Acidaminococcales_Acidaminococcaceae_Phascolarctobacterium	0.358399	0.0316531	0.357147	1.20824	0.40219	0.804381	99.6317	no	c
																		Bacteria_Firmicutes_Negativicutes_VeillonellalesSelenomonadales_Selenomonadaceae_Anaerovibrio	0.0648996	0.0884014	0.0728141	1.75269	0.175389	0.567925	99.6317	no	c
																		Bacteria_Firmicutes_Negativicutes_VeillonellalesSelenomonadales_Selenomonadaceae_g__Unclassified	0.472371	-0.019981	0.46826	1.78928	0.587657	0.884648	92.2652	no	c
																		Bacteria_Firmicutes_Negativicutes_VeillonellalesSelenomonadales_Selenomonadaceae_Selenomonas	0.101902	0.0451962	0.103278	2.5255	0.305289	0.750072	72.744	no	nc
																		Bacteria_Firmicutes_Negativicutes_VeillonellalesSelenomonadales_Veillonellaceae_Veillonella	0.399762	-0.00652536	0.413154	2.17453	0.578924	0.884648	59.6685	no	nc
																		Bacteria_Proteobacteria_Alphaproteobacteria_Rhodospirillales_f__Unclassified_g__Unclassified	0.721718	-0.0144926	0.73106	1.49832	0.778864	0.944358	99.2634	no	c
																		Bacteria_Proteobacteria_Alphaproteobacteria_Rickettsiales_f__Unclassified_g__Unclassified	0.14447	-0.0216849	0.277383	1.34249	0.348514	0.764154	68.6924	no	nc
																		Bacteria_Proteobacteria_Gammaproteobacteria_Burkholderiales_f__Unclassified_g__Unclassified	0.269574	-0.0170786	0.359949	1.49464	0.453971	0.83744	43.0939	no	nc
																		Bacteria_Proteobacteria_Gammaproteobacteria_Burkholderiales_Oxalobacteraceae_g__Unclassified	0.181005	-0.03097	0.177224	1.57683	0.28257	0.723599	23.2044	no	nc
																		Bacteria_Proteobacteria_Gammaproteobacteria_Burkholderiales_Sutterellaceae_Sutterella	0.548742	0.017966	0.552135	1.63649	0.642094	0.943041	100	no	c
																		Bacteria_Proteobacteria_Gammaproteobacteria_Enterobacterales_Succinivibrionaceae_Succinivibrio	0.530228	0.029645	0.539946	2.15289	0.676159	0.944358	99.8158	no	c
																		Bacteria_Spirochaetota_Spirochaetia_Spirochaetales_Spirochaetaceae_Sphaerochaeta	0.859559	-0.00668469	0.870471	1.40096	0.890427	0.968287	92.081	no	c
																		Bacteria_Spirochaetota_Spirochaetia_Spirochaetales_Spirochaetaceae_Treponema	0.761385	0.0138661	0.755603	1.16155	0.772732	0.944358	100	no	c
																		Bacteria_Verrucomicrobiota_Kiritimatiellae_WCHB141_f__Unclassified_g__Unclassified	0.359898	0.0364733	0.351246	1.37388	0.426446	0.817046	98.3425	no	c
																		Bacteria_Verrucomicrobiota_Lentisphaeria_Oligosphaerales_Oligosphaeraceae_Z20	0.938268	-0.002899	0.951123	1.4257	0.959058	0.980691	82.8729	no	nc
																		k__Unclassified_p__Unclassified_c__Unclassified_o__Unclassified_f__Unclassified_g__Unclassified	0.164591	-0.0835775	0.159237	2.30636	0.353983	0.764154	98.3425	no	c

## Sheet: TableS6
2. Relative abundance of rare bacterial taxa changes with age
Taxonomic composition of the Assamese macaques females gut microbiota at the Phylum, Class, Order and Genus level
Core microbiome (246 ASVs with prevalence > 90%)
Phylum	Mean Abundance (%)	Prevalence (%)				Phylum	Class	Order	Family	Abundance (%)	Prevalence (%)			Phylum	Class	Order	Family	Genus	Abundance (%)	Prevalence (%)
Actinobacteriota	2.41242	100				Actinobacteriota	Coriobacteriia	Coriobacteriales	Atopobiaceae	0.712197	100			Actinobacteriota	Coriobacteriia	Coriobacteriales	Atopobiaceae	g__Unclassified	0.117511	98.1584
Bacteroidota	18.7103	100				Actinobacteriota	Coriobacteriia	Coriobacteriales	Eggerthellaceae	1.1928	100			Actinobacteriota	Coriobacteriia	Coriobacteriales	Atopobiaceae	Libanicoccus	0.320067	96.5009
Campylobacterota	0.683285	100				Actinobacteriota	Coriobacteriia	Coriobacteriales	f__Unclassified	0.507423	99.8158			Actinobacteriota	Coriobacteriia	Coriobacteriales	Atopobiaceae	Olsenella	0.274619	100
Firmicutes	62.185	100				Bacteroidota	Bacteroidia	Bacteroidales	Bacteroidales RF16 group	4.16943	99.6317			Actinobacteriota	Coriobacteriia	Coriobacteriales	Eggerthellaceae	g__Unclassified	0.669039	99.8158
Proteobacteria	6.60758	100				Bacteroidota	Bacteroidia	Bacteroidales	Muribaculaceae	1.4891	96.5009			Actinobacteriota	Coriobacteriia	Coriobacteriales	Eggerthellaceae	Senegalimassilia	0.152291	95.7643
Spirochaetota	5.42637	98.895				Bacteroidota	Bacteroidia	Bacteroidales	Prevotellaceae	11.3588	100			Actinobacteriota	Coriobacteriia	Coriobacteriales	Eggerthellaceae	Slackia	0.371471	99.8158
Verrucomicrobiota	3.97504	97.6059				Bacteroidota	Bacteroidia	Bacteroidales	Rikenellaceae	1.69306	100			Actinobacteriota	Coriobacteriia	Coriobacteriales	f__Unclassified	g__Unclassified	0.507423	99.8158
						Campylobacterota	Campylobacteria	Campylobacterales	Campylobacteraceae	0.129188	93.9227			Bacteroidota	Bacteroidia	Bacteroidales	Bacteroidales RF16 group	g__Unclassified	4.16943	99.6317
						Campylobacterota	Campylobacteria	Campylobacterales	Helicobacteraceae	0.554097	100			Bacteroidota	Bacteroidia	Bacteroidales	Muribaculaceae	g__Unclassified	1.4891	96.5009
						Firmicutes	Bacilli	Acholeplasmatales	Acholeplasmataceae	0.235552	92.4494			Bacteroidota	Bacteroidia	Bacteroidales	Prevotellaceae	Alloprevotella	1.01412	100
						Firmicutes	Bacilli	Erysipelotrichales	Erysipelatoclostridiaceae	0.301983	96.1326			Bacteroidota	Bacteroidia	Bacteroidales	Prevotellaceae	g__Unclassified	0.168715	95.5801
						Firmicutes	Bacilli	Erysipelotrichales	Erysipelotrichaceae	0.94713	99.8158			Bacteroidota	Bacteroidia	Bacteroidales	Prevotellaceae	Prevotella	0.603973	99.6317
						Firmicutes	Clostridia	Christensenellales	Christensenellaceae	4.06332	100			Bacteroidota	Bacteroidia	Bacteroidales	Prevotellaceae	Prevotella 9	9.57195	100
						Firmicutes	Clostridia	Clostridia vadinBB60 group	f__Unclassified	4.72708	100			Bacteroidota	Bacteroidia	Bacteroidales	Rikenellaceae	Rikenellaceae RC9 gut group	1.69306	100
						Firmicutes	Clostridia	Lachnospirales	Lachnospiraceae	17.4791	100			Campylobacterota	Campylobacteria	Campylobacterales	Campylobacteraceae	Campylobacter	0.129188	93.9227
						Firmicutes	Clostridia	Monoglobales	Monoglobaceae	0.0985768	93.3702			Campylobacterota	Campylobacteria	Campylobacterales	Helicobacteraceae	Helicobacter	0.554097	100
						Firmicutes	Clostridia	o__Unclassified	f__Unclassified	0.0997951	94.8435			Firmicutes	Bacilli	Acholeplasmatales	Acholeplasmataceae	Anaeroplasma	0.235552	92.4494
						Firmicutes	Clostridia	Oscillospirales	Butyricicoccaceae	1.77637	96.1326			Firmicutes	Bacilli	Erysipelotrichales	Erysipelatoclostridiaceae	Erysipelotrichaceae UCG003	0.301983	96.1326
						Firmicutes	Clostridia	Oscillospirales	gEubacteriumg coprostanoligenes group	1.80316	99.8158			Firmicutes	Bacilli	Erysipelotrichales	Erysipelotrichaceae	Holdemanella	0.22807	99.2634
						Firmicutes	Clostridia	Oscillospirales	Oscillospiraceae	14.4456	100			Firmicutes	Bacilli	Erysipelotrichales	Erysipelotrichaceae	Solobacterium	0.71906	98.895
						Firmicutes	Clostridia	Oscillospirales	Ruminococcaceae	7.28058	100			Firmicutes	Clostridia	Christensenellales	Christensenellaceae	Christensenellaceae R7 group	4.06332	100
						Firmicutes	Clostridia	Oscillospirales	UCG010	3.49119	99.4475			Firmicutes	Clostridia	Clostridia vadinBB60 group	f__Unclassified	g__Unclassified	4.72708	100
						Firmicutes	Clostridia	PeptostreptococcalesTissierellales	Anaerovoracaceae	1.26926	99.6317			Firmicutes	Clostridia	Lachnospirales	Lachnospiraceae	Agathobacter	0.108068	93.186
						Firmicutes	Clostridia	PeptostreptococcalesTissierellales	Peptostreptococcaceae	1.6851	95.7643			Firmicutes	Clostridia	Lachnospirales	Lachnospiraceae	Anaerostipes	1.09419	97.0534
						Firmicutes	Negativicutes	Acidaminococcales	Acidaminococcaceae	1.36301	99.4475			Firmicutes	Clostridia	Lachnospirales	Lachnospiraceae	Blautia	3.28229	100
						Firmicutes	Negativicutes	VeillonellalesSelenomonadales	Selenomonadaceae	0.708693	99.0792			Firmicutes	Clostridia	Lachnospirales	Lachnospiraceae	Coprococcus	0.715803	99.8158
						Firmicutes	Negativicutes	VeillonellalesSelenomonadales	Veillonellaceae	0.409509	97.6059			Firmicutes	Clostridia	Lachnospirales	Lachnospiraceae	Dorea	0.619522	98.3425
						Proteobacteria	Gammaproteobacteria	Burkholderiales	Sutterellaceae	0.819129	100			Firmicutes	Clostridia	Lachnospirales	Lachnospiraceae	Fusicatenibacter	0.165109	92.4494
						Proteobacteria	Gammaproteobacteria	Enterobacterales	Succinivibrionaceae	5.78845	99.8158			Firmicutes	Clostridia	Lachnospirales	Lachnospiraceae	g__Unclassified	2.33868	100
						Spirochaetota	Spirochaetia	Spirochaetales	Spirochaetaceae	5.42637	98.895			Firmicutes	Clostridia	Lachnospirales	Lachnospiraceae	gEubacteriumg eligens group	0.154477	91.1602
						Verrucomicrobiota	Kiritimatiellae	WCHB141	f__Unclassified	3.97504	97.6059			Firmicutes	Clostridia	Lachnospirales	Lachnospiraceae	gEubacteriumg hallii group	1.42264	100
														Firmicutes	Clostridia	Lachnospirales	Lachnospiraceae	gRuminococcusg gauvreauii group	0.166058	95.3959
														Firmicutes	Clostridia	Lachnospirales	Lachnospiraceae	gRuminococcusg torques group	0.121688	90.0552
														Firmicutes	Clostridia	Lachnospirales	Lachnospiraceae	Lachnoclostridium	0.160984	98.5267
														Firmicutes	Clostridia	Lachnospirales	Lachnospiraceae	Lachnospiraceae ND3007 group	1.38103	100
														Firmicutes	Clostridia	Lachnospirales	Lachnospiraceae	Lachnospiraceae NK3A20 group	0.159962	96.1326
														Firmicutes	Clostridia	Lachnospirales	Lachnospiraceae	Lachnospiraceae NK4A136 group	3.55179	100
														Firmicutes	Clostridia	Lachnospirales	Lachnospiraceae	Lachnospiraceae UCG004	0.272606	99.2634
														Firmicutes	Clostridia	Lachnospirales	Lachnospiraceae	Marvinbryantia	0.671544	99.8158
														Firmicutes	Clostridia	Lachnospirales	Lachnospiraceae	Oribacterium	0.231935	99.8158
														Firmicutes	Clostridia	Lachnospirales	Lachnospiraceae	Roseburia	0.860701	100
														Firmicutes	Clostridia	Monoglobales	Monoglobaceae	Monoglobus	0.0985768	93.3702
														Firmicutes	Clostridia	o__Unclassified	f__Unclassified	g__Unclassified	0.0997951	94.8435
														Firmicutes	Clostridia	Oscillospirales	Butyricicoccaceae	UCG008	1.77637	96.1326
														Firmicutes	Clostridia	Oscillospirales	gEubacteriumg coprostanoligenes group	g__Unclassified	1.80316	99.8158
														Firmicutes	Clostridia	Oscillospirales	Oscillospiraceae	Colidextribacter	0.403032	99.8158
														Firmicutes	Clostridia	Oscillospirales	Oscillospiraceae	g__Unclassified	0.418673	99.8158
														Firmicutes	Clostridia	Oscillospirales	Oscillospiraceae	NK4A214 group	1.90028	99.8158
														Firmicutes	Clostridia	Oscillospirales	Oscillospiraceae	UCG002	6.52127	100
														Firmicutes	Clostridia	Oscillospirales	Oscillospiraceae	UCG005	5.20232	100
														Firmicutes	Clostridia	Oscillospirales	Ruminococcaceae	Candidatus Soleaferrea	0.110916	90.2394
														Firmicutes	Clostridia	Oscillospirales	Ruminococcaceae	Faecalibacterium	5.64576	100
														Firmicutes	Clostridia	Oscillospirales	Ruminococcaceae	Fournierella	0.111374	91.5285
														Firmicutes	Clostridia	Oscillospirales	Ruminococcaceae	g__Unclassified	0.666962	99.6317
														Firmicutes	Clostridia	Oscillospirales	Ruminococcaceae	Subdoligranulum	0.745571	99.8158
														Firmicutes	Clostridia	Oscillospirales	UCG010	g__Unclassified	3.49119	99.4475
														Firmicutes	Clostridia	PeptostreptococcalesTissierellales	Anaerovoracaceae	Family XIII AD3011 group	1.05104	99.0792
														Firmicutes	Clostridia	PeptostreptococcalesTissierellales	Anaerovoracaceae	Family XIII UCG001	0.218218	98.1584
														Firmicutes	Clostridia	PeptostreptococcalesTissierellales	Peptostreptococcaceae	Intestinibacter	1.6851	95.7643
														Firmicutes	Negativicutes	Acidaminococcales	Acidaminococcaceae	Phascolarctobacterium	1.36301	99.4475
														Firmicutes	Negativicutes	VeillonellalesSelenomonadales	Selenomonadaceae	Anaerovibrio	0.708693	99.0792
														Firmicutes	Negativicutes	VeillonellalesSelenomonadales	Veillonellaceae	Dialister	0.409509	97.6059
														Proteobacteria	Gammaproteobacteria	Burkholderiales	Sutterellaceae	Sutterella	0.819129	100
														Proteobacteria	Gammaproteobacteria	Enterobacterales	Succinivibrionaceae	Succinivibrio	5.78845	99.8158
														Spirochaetota	Spirochaetia	Spirochaetales	Spirochaetaceae	Sphaerochaeta	0.452579	92.081
														Spirochaetota	Spirochaetia	Spirochaetales	Spirochaetaceae	Treponema	4.97379	94.291
														Verrucomicrobiota	Kiritimatiellae	WCHB141	f__Unclassified	g__Unclassified	3.97504	97.6059

## Sheet: TableS7
3-4. Gut bacterial composition exhibits a personal signature and stability decreases with age
Within individual evolution of dissimilarity over time
Rarefied to #MinRead
Effect of individual identity on microbiome dissimilarity
Permuted Mantel Test	Dataset	Metric	True vs False coefficient	P-value	Permutation	N	Code
	Full dissimilarity matrices	Bray-curtis	0.0456652	0.0001	10000	294849 (matrix size)	res=cat.mantel.test(val.mat=sig_bc, cat.mat=same.mat, part="upper", exact.thresh=9, n.perm=10000, response=c("quantitative", "categorical"), test.stat=mean)
		Weighted Unifrac	0.0113411	0.0001	10000	294849 (matrix size)
		Unweighted Unifrac	0.0193534	0.0001	10000	294849 (matrix size)
Within individual evolution of dissimilarity over time
Restricted Mantel Test	Dataset	Metric	Correlation coeff	P-value	Permutation	N	Code
(a)	Full within ID	Bray-curtis	0.384839	0.0019	10000	2819	bc_signature <- restricted.mantel.test(i, j, part=c("upper"), n.perm=10000, restrict.by = metadata$id, test.stat=c("spearman"))
		Weighted Unifrac	0.228023	0.0568	10000	2819
		Unweighted Unifrac	0.301657	0.0121	10000	2819
(b)	Time_gap>10days between sample collection	Bray-curtis	0.181917	0.7158	10000	2493
		Weighted Unifrac	0.0445107	0.9229	10000	2493
		Unweighted Unifrac	0.0821018	0.8895	10000	2493

## Sheet: TableS8
3-4. Gut bacterial composition exhibits a personal signature and stability decreases with age
Within individual diversity and stability across seasons
Rarefied to #MinRead
	Season for the calculation of individual average alpha-diversity	Seasons for the calculation of individual average intra-individual dissimilarity	Alpha-diversity/Intra-individual dissimilarity	Spearman rho	FDR-p
	Rich	Rich - Lean	ASV/BC	-0.76	<0.001
	Rich	Rich - Lean	ASV/wUniFrac	-0.71	<0.001
	Rich	Rich - Lean	ASV/unUnifrac	-0.84	<0.001
	Rich	Rich - Lean	Shannon/BC	-0.72	<0.001
	Rich	Rich - Lean	Shannon/wUnifrac	-0.69	<0.001
	Rich	Rich - Lean	Shannon/unUnifrac	-0.77	<0.001
	Rich	Rich - Lean	PD/BC	-0.73	<0.001
	Rich	Rich - Lean	PD/wUnifrac	-0.66	<0.001
	Rich	Rich - Lean	PD/unUnifrac	-0.87	<0.001
	Rich	Rich - Intermediate	ASV/BC	-0.56	<0.001
	Rich	Rich - Intermediate	ASV/wUniFrac	-0.58	<0.001
	Rich	Rich - Intermediate	ASV/unUnifrac	-0.74	<0.001
	Rich	Rich - Intermediate	Shannon/BC	-0.44	0.004
	Rich	Rich - Intermediate	Shannon/wUnifrac	-0.5	0.002
	Rich	Rich - Intermediate	Shannon/unUnifrac	-0.55	<0.001
	Rich	Rich - Intermediate	PD/BC	-0.55	<0.001
	Rich	Rich - Intermediate	PD/wUnifrac	-0.57	<0.001
	Rich	Rich - Intermediate	PD/unUnifrac	-0.77	<0.001
	Lean	Rich - Lean	ASV/BC	-0.31	0.3
	Lean	Rich - Lean	ASV/wUniFrac	-0.29	0.4
	Lean	Rich - Lean	ASV/unUnifrac	-0.22	0.4
	Lean	Rich - Lean	Shannon/BC	-0.25	0.4
	Lean	Rich - Lean	Shannon/wUnifrac	-0.28	0.4
	Lean	Rich - Lean	Shannon/unUnifrac	-0.21	0.4
	Lean	Rich - Lean	PD/BC	-0.27	0.4
	Lean	Rich - Lean	PD/wUnifrac	-0.27	0.4
	Lean	Rich - Lean	PD/unUnifrac	-0.22	0.4
	Lean	Lean - Intermediate	ASV/BC	-0.14	1
	Lean	Lean - Intermediate	ASV/wUniFrac	-0.14	1
	Lean	Lean - Intermediate	ASV/unUnifrac	-0.26	0.8
	Lean	Lean - Intermediate	Shannon/BC	0.24	0.9
	Lean	Lean - Intermediate	Shannon/wUnifrac	0.1	1
	Lean	Lean - Intermediate	Shannon/unUnifrac	0.09	1
	Lean	Lean - Intermediate	PD/BC	-0.23	0.9
	Lean	Lean - Intermediate	PD/wUnifrac	-0.2	1
	Lean	Lean - Intermediate	PD/unUnifrac	-0.35	0.2
	Intermediate	Lean - Intermediate	ASV/BC	-0.79	<0.001
	Intermediate	Lean - Intermediate	ASV/wUniFrac	-0.74	<0.001
	Intermediate	Lean - Intermediate	ASV/unUnifrac	-0.85	<0.001
	Intermediate	Lean - Intermediate	Shannon/BC	-0.79	<0.001
	Intermediate	Lean - Intermediate	Shannon/wUnifrac	-0.72	<0.001
	Intermediate	Lean - Intermediate	Shannon/unUnifrac	-0.8	<0.001
	Intermediate	Lean - Intermediate	PD/BC	-0.8	<0.001
	Intermediate	Lean - Intermediate	PD/wUnifrac	-0.71	<0.001
	Intermediate	Lean - Intermediate	PD/unUnifrac	-0.88	<0.001
	Intermediate	Rich - Intermediate	ASV/BC	-0.64	<0.001
	Intermediate	Rich - Intermediate	ASV/wUniFrac	-0.53	<0.001
	Intermediate	Rich - Intermediate	ASV/unUnifrac	-0.58	<0.001
	Intermediate	Rich - Intermediate	Shannon/BC	-0.7	<0.001
	Intermediate	Rich - Intermediate	Shannon/wUnifrac	-0.61	<0.001
	Intermediate	Rich - Intermediate	Shannon/unUnifrac	-0.57	<0.001
	Intermediate	Rich - Intermediate	PD/BC	-0.66	<0.001
	Intermediate	Rich - Intermediate	PD/wUnifrac	-0.56	<0.001
	Intermediate	Rich - Intermediate	PD/unUnifrac	-0.65	<0.001

## Sheet: TableS9
6. Personalization of gut bacterial communities increases with age
Influence of age on microbiome personalization
Filtered to ASV present in at least two samples and with at least 0.25% abundance in at least one sample (1399 ASVs retained)
Rarefied to #MinRead
Each data point is the distance to the "most similar sample in the group in the season". It can be seen as a measure of closest neighbours.
Dataset: Within group within season
Model	Beta-diversity metric	Fixed effects	Levels	Estimate	SE	95% CI lower	95% CI upper	Likelihood ratio test	P-value(glmmTMB)	P-value (drop1)	N	Chisq	Df	P-value	Model pseudocode
(a1)	Bray-curtis	(Intercept)		-0.034606	0.035454	-0.10433	0.0330915	-0.976	-		543	15.246	5	0.00936153	uniq4.pd <- glmmTMB(min_BC ~ zage * season + pregnant + group + (1 + zage + season.R.cent + season.M.cent||id), dispformula=~ zage, data=t.data4, family=beta_family)
	with interaction	Age		0.007283	0.021671	-0.0340136	0.0514921	0.336	0.7368
		Season	M (ref L)	0.017691	0.038071	-0.0586041	0.0869827	0.465	0.6422
			R (ref L)	-0.076861	0.035997	-0.14817	-0.00726213	-2.135	0.0327
		Group	MST (ref MOT)	0.035534	0.030366	-0.0296097	0.0965126	1.17	0.2419	0.45461
			SST (ref MOT)	0.038218	0.037091	-0.0354553	0.113218	1.03	0.3028
		Gestation		-0.080234	0.037659	-0.157373	-0.00771937	-2.131	0.0331	0.03457
		Age*Season	M (ref L)	0.016823	0.031455	-0.0472247	0.0804974	0.535	0.5928	0.09931
			R (ref L)	0.062233	0.028333	0.00443133	0.117072	2.196	0.0281
	Dispersion term	Intercept		3.97733	0.06985	3.86998	4.13302	56.94	-
		Age		0.392	0.06846	0.274929	0.530376	5.73	<0.001
(a2)	Bray-curtis	(Intercept)		-0.04412	0.03553	-0.108044	0.0285248	-1.242	-						uniq4.pd.res <- glmmTMB(min_BC ~ zage + season + pregnant + group + (1 + zage + season.R.cent + season.M.cent||id), dispformula=~ zage, data=t.data4, family=beta_family)
		Age		0.03337	0.01331	0.00746639	0.0588574	2.507	0.0122	0.0206
		Season	M (ref L)	0.02567	0.03693	-0.0462766	0.0946821	0.695	0.4871	0.06348
			R (ref L)	-0.05707	0.0368	-0.123772	0.0121975	-1.551	0.1209
		Group	MST (ref MOT)	0.03467	0.03059	-0.0236686	0.0926912	1.133	0.2571	0.4762
			SST (ref MOT)	0.03723	0.03725	-0.0356267	0.10972	1	0.3176
		Gestation		-0.07681	0.03816	-0.146017	-0.00248361	-2.013	0.0441	0.04566
	Dispersion term	Intercept		3.97993	0.06998	3.87429	4.12288	56.87	-
		Age		0.37594	0.06847	0.249492	0.498421	5.49	<0.001
(b)	Weighted Unifrac	(Intercept)		-1.68013	0.027487	-1.73639	-1.62301	-61.12	-		543	23.4035	5	<0.001	uniq5 <- glmmTMB(min_wUniF ~ zage * season + pregnant + group + (1 + zage + season.R.cent + season.M.cent ||id), dispformula=~ zage, data=t.data5, family=beta_family)
		Age		-0.015833	0.017387	-0.0492523	0.0191146	-0.91	0.362483
		Season	M (ref L)	0.112712	0.031039	0.0459182	0.177442	3.63	<0.001
			R (ref L)	0.058511	0.02804	-0.00216607	0.114993	2.09	0.036915
		Group	MST (ref MOT)	0.007889	0.022776	-0.0349293	0.0516208	0.35	0.729057	0.61989
			SST (ref MOT)	0.02964	0.028541	-0.024043	0.0826545	1.04	0.29904
		Gestation		-0.049433	0.031001	-0.107805	0.013779	-1.59	0.110807	0.0843
		Age*Season	M (ref L)	0.013353	0.02646	-0.0349731	0.06645	0.5	0.613801	0.03933
			R (ref L)	0.059157	0.022042	0.0177728	0.102789	2.68	0.007278
	Dispersion term	Intercept		4.99328	0.06662	4.88619	5.15292	74.96	-
		Age		0.28048	0.06501	0.165866	0.425319	4.31	<0.001
(c)	Unweighted Unifrac	(Intercept)		-1.16901	0.029532	-1.22743	-1.11281	-39.58	-		543	7.5454	5	0.1831	uniq6.pd <- glmmTMB(min_unUniF ~ zage * season + pregnant + group + (1 + zage + season.R.cent + season.M.cent||id), dispformula=~ zage, data=t.data6, family=beta_family)
		Age		0.007058	0.018978	-0.0286343	0.0433302	0.37	0.7099
		Season	M (ref L)	0.006117	0.03381	-0.0583894	0.0696807	0.18	0.8564
			R (ref L)	-0.057445	0.025172	-0.106669	-0.00943059	-2.28	0.0225
		Group	MST (ref MOT)	-0.02059	0.028023	-0.0745641	0.035344	-0.73	0.4625
			SST (ref MOT)	-0.04981	0.034546	-0.110794	0.0197244	-1.44	0.1493
		Gestation		-0.05796	0.030262	-0.114052	-0.00219827	-1.92	0.0555
		Age*Season	M (ref L)	0.004152	0.030231	-0.054869	0.061413	0.14	0.8908
			R (ref L)	0.005871	0.019439	-0.0322333	0.0412844	0.3	0.7626
		Intercept		5.10308	0.06934	4.98145	5.25568	73.6	-
		Age		0.22539	0.0725	0.100741	0.365461	3.11	0.00188
VIF max in the equation of the models without interaction : 1.2

## Sheet: TableS12
7. Progressive decreasing social activity with age as a possible driver of gut bacteria personalization
Influence of age and social interactions on microbiome personalization
Filtered to ASV present in at least two samples and with at least 0.25% abundance in at least one sample (1399 ASVs retained)
Rarefied to #MinRead
Each data point is the distance to the "most similar sample in the group in the season". It can be seen as a measure of closest neighbours.
Dataset: Within group within season
Model	Beta-diversity metric	Fixed effects	Levels	Estimate	SE	Likelihood ratio test	P-value(glmmTMB)	P-value (drop1)	N	Chisq	Df	P-value	Model pseudocode
(a)	Bray-curtis	(Intercept)		-0.04964	0.03666	-1.354	-		543	16.2775	7	0.0226988	uniq4.pd.res <- glmmTMB(min_BC ~ zage + season + pregnant + group + zgrooming_freq_closest_partner + zaverage.grooming_freq + (1|id) + (0 + zage|id) + (0 + season.R.cent |id) + (0 + season.M.cent|id), dispformula=~ zage, data=t.data4, family=beta_family)
	results for the model	Age		0.04009	0.01494	2.683	0.00729	0.01305					Overdispersion parameter = 0.87
	without the interaction	Season	M (ref L)	0.02551	0.03713	0.687	0.49204	0.059
	(the interaction		R (ref L)	-0.05817	0.03679	-1.581	0.11385
	Age*Season had a	Group	MST (ref MOT)	0.05205	0.03541	1.47	0.14161	0.35376
	p-value = 0.09)		SST (ref MOT)	0.03108	0.04025	0.772	0.4401
		Gestation		-0.07919	0.03819	-2.074	0.03811	0.03964
		Interaction frequency to the top partner		-0.01109	0.02327	-0.477	0.63354	0.63546
		Average interaction frequency		0.02579	0.02875	0.897	0.36973	0.37337
	Dispersion term	Intercept		3.97727	0.07022	56.64	-
		Age		0.38211	0.06888	5.55	<0.001
(b)	Weighted Unifrac	(Intercept)		-1.68491	0.028473	-59.18	-		543	24.5507	7	0.000911235	uniq5.pd <- glmmTMB(min_wUniF ~ zage * season + pregnant + group + zgrooming_freq_closest_partner + zaverage.grooming_freq + (1|id) + (0 + zage|id) + (0 + season.R.cent |id) + (0 + season.M.cent|id), data=t.data5, family=beta_family)
		Age		-0.010611	0.017722	-0.6	0.549348						Overdispersion parameter = 0.98
		Season	M (ref L)	0.112138	0.031291	3.58	<0.001
			R (ref L)	0.058172	0.028048	2.07	0.03808
		Group	MST (ref MOT)	0.022272	0.027003	0.82	0.409493	0.7999
			SST (ref MOT)	0.021283	0.028856	0.74	0.460789
		Gestation		-0.049904	0.030694	-1.63	0.103981	0.08212
		Interaction frequency to the top partner		-0.001393	0.017956	-0.08	0.938143	0.87241
		Average interaction frequency		0.016071	0.020797	0.77	0.439651	0.86441
		Age*Season	M (ref L)	0.011704	0.026673	0.44	0.660819	0.03982
			R (ref L)	0.059058	0.022025	2.68	0.007333
	Dispersion term	Intercept		4.99063	0.06385	78.16	-
		Age		0.28879	0.06461	4.47	<0.001
VIF max in the equation of the models without interaction : 2.1

## Sheet: TableS13
Results based on the unfiltered dataset for spurious sequences (see methods section of the main text for details)
Full dataset	Adult females after denoising
Samples	ASVs	Total#Reads
543	5375	23206649
	Read per sample	ASV per sample	Read per ASV	Sample per ASV
Min	10839	529	2	2
1st Qu.	22635	1378	90	44
Median	36340	1600	352	105
Mean	42738	1614	4309	163
3rd Qu.	55567	1860	2131	250
Max	150307	2686	477124	543
SD	24849	347	18596	151

[truncated: 2 more sheets: TableS14, TableS15]
